# Supplementary material for: Dimethyl­ammonium 4-nitro­phenolate–4-nitro­phenol (1/1)
Source: Acta Crystallogr Sect E Struct Rep Online. 2010 Mar 10;66(Pt 4):o791. doi: 10.1107/S1600536810008317 (PMC2984031; doi:10.1107/S1600536810008317)
Supplement: Supplementary file 1 [file e-66-0o791-sup1.cif]

##############################################################################
###                                                                        ###
###        Electronic paper (Acta Crystallographica Section E)             ###
###                                                                        ###
##############################################################################
#                                                                            #
# This CIF contains the data in a paper accepted for publication in Acta     #
# Crystallographica Section E. It conforms to the requirements of Notes      #
# for Authors for Section E, and has been peer reviewed under the auspices   #
# of the IUCr Commission on Journals.                                        #
#                                                                            #
# Full details of the Crystallographic Information File format               #
# are given in the paper "The Crystallographic Information File (CIF):       #
# a New Standard Archive File for Crystallography" by S. R. Hall, F. H.      #
# Allen and I. D. Brown [Acta Cryst. (1991), A47, 655-685].                  #
#                                                                            #
# The current version of the core CIF dictionary is obtainable from          #
# ftp://ftp.iucr.org/pub/cif_core.dic. The current version number is 2.4.    #
#                                                                            #
# Software is freely available for graphical display of the structure(s) in  #
# this CIF.  For information consult the CIF home page http://www.iucr.org/  #
# cif/home.html                                                              #
#                                                                            #
# This file may be used for bona fide research purposes within the           #
# scientific community so long as proper attribution is given to the journal # 
# article from which it was obtained.                                        #
#                                                                            #
##############################################################################
                                             
data_I
_audit_creation_method     SHELXL-97
_chemical_name_systematic
;
Dimethylammonium 4-nitrophenolate--4-nitrophenol (1/1)
;
_chemical_name_common     ?
_chemical_formula_moiety     'C2 H8 N +, C6 H4 N O3 -, C6 H5 N O3'
_chemical_formula_sum     'C14 H17 N3 O6'
_chemical_formula_iupac     'C2 H8 N +, C6 H4 N O3 -, C6 H5 N O3'
_chemical_formula_weight     323.31
_chemical_melting_point     ?
_symmetry_cell_setting     monoclinic
_symmetry_space_group_name_H-M     'P 21/n'
_symmetry_space_group_name_Hall     '-P 2yn'
loop_
    _symmetry_equiv_pos_as_xyz
    'x, y, z'
    '-x+1/2, y+1/2, -z+1/2'
    '-x, -y, -z'
    'x-1/2, -y-1/2, z-1/2'
_cell_length_a     6.3185(10)
_cell_length_b     16.8867(10)
_cell_length_c     15.1015(14)
_cell_angle_alpha     90.00
_cell_angle_beta     101.928(10)
_cell_angle_gamma     90.00
_cell_volume     1576.5(3)
_cell_formula_units_Z     4
_cell_measurement_reflns_used     0
_cell_measurement_theta_min     2.6532
_cell_measurement_theta_max     27.3145
_cell_measurement_temperature     293(2)
_exptl_crystal_description     'Prism'
_exptl_crystal_colour     'yellow'
_exptl_crystal_size_max     0.4000
_exptl_crystal_size_mid     0.3000
_exptl_crystal_size_min     0.2000
_exptl_crystal_density_diffrn     1.362
_exptl_crystal_density_meas     ?
_exptl_crystal_density_method     'not measured'
_exptl_crystal_F_000     680
_exptl_absorpt_coefficient_mu     0.108
_exptl_absorpt_correction_type     'Multi-scan'
_exptl_absorpt_process_details     '(CrystalClear; Rigaku, 2005)'
_exptl_absorpt_correction_T_min     0.960
_exptl_absorpt_correction_T_max     0.977
_exptl_special_details
;
;
_diffrn_ambient_temperature     293(2)
_diffrn_radiation_type     MoK\a
_diffrn_radiation_wavelength     0.71073
_diffrn_radiation_source     'fine-focus sealed tube'
_diffrn_radiation_monochromator     graphite
_diffrn_measurement_device_type     'Rigaku Mercury2'
_diffrn_measurement_method     'CCD_Profile_fitting'
_diffrn_detector_area_resol_mean     13.6612
_diffrn_reflns_number     15857
_diffrn_reflns_av_R_equivalents     0.1338
_diffrn_reflns_av_sigmaI/netI     0.1118
_diffrn_reflns_theta_min     3.01
_diffrn_reflns_theta_max     27.48
_diffrn_reflns_theta_full     27.48
_diffrn_measured_fraction_theta_max     0.999
_diffrn_measured_fraction_theta_full     0.999
_diffrn_reflns_limit_h_min     -8
_diffrn_reflns_limit_h_max     8
_diffrn_reflns_limit_k_min     -21
_diffrn_reflns_limit_k_max     21
_diffrn_reflns_limit_l_min     -19
_diffrn_reflns_limit_l_max     19
_diffrn_standards_number     ?
_diffrn_standards_interval_count     ?
_diffrn_standards_interval_time     ?
_diffrn_standards_decay_%     ?
_refine_special_details
;
Refinement of <i>F</i>^2^ against ALL reflections. The weighted <i>R</i>-factor
<i>wR</i> and goodness of fit <i>S</i> are based on <i>F</i>^2^, conventional
<i>R</i>-factors <i>R</i> are based on <i>F</i>, with <i>F</i> set to zero for
negative <i>F</i>^2^. The threshold expression of <i>F</i>^2^ >
\s(<i>F</i>^2^) is used only for calculating <i>R</i>-factors(gt) <i>etc</i>.
and is not relevant to the choice of reflections for refinement.
<i>R</i>-factors based on <i>F</i>^2^ are statistically about twice as large
as those based on <i>F</i>, and <i>R</i>- factors based on ALL data will be
even larger.
;
_reflns_number_total     3617
_reflns_number_gt     1474
_reflns_threshold_expression     I>2sigma(I)
_refine_ls_structure_factor_coef     Fsqd
_refine_ls_matrix_type     full
_refine_ls_R_factor_all     0.1993
_refine_ls_R_factor_gt     0.0760
_refine_ls_wR_factor_gt     0.1642
_refine_ls_wR_factor_ref     0.2120
_refine_ls_goodness_of_fit_ref     0.998
_refine_ls_restrained_S_all     0.998
_refine_ls_number_reflns     3617
_refine_ls_number_parameters     214
_refine_ls_number_restraints     0
_refine_ls_hydrogen_treatment     mixed
_refine_ls_weighting_scheme     calc
_refine_ls_weighting_details
         'calc w=1/[\s^2^(Fo^2^)+(0.0781P)^2^+0.0000P] where P=(Fo^2^+2Fc^2^)/3'
_atom_sites_solution_hydrogens     geom
_atom_sites_solution_primary     direct
_atom_sites_solution_secondary     difmap
_refine_ls_shift/su_max     0.000
_refine_ls_shift/su_mean     0.000
_refine_diff_density_max     0.193
_refine_diff_density_min     -0.185
_refine_ls_extinction_method     none
_refine_ls_extinction_coef     ?
loop_
    _atom_type_symbol
    _atom_type_description
    _atom_type_scat_dispersion_real
    _atom_type_scat_dispersion_imag
    _atom_type_scat_source
    'C' 'C' 0.0033 0.0016
                         'International Tables Vol C Tables 4.2.6.8 and 6.1.1.4'
    'H' 'H' 0.0000 0.0000
                         'International Tables Vol C Tables 4.2.6.8 and 6.1.1.4'
    'N' 'N' 0.0061 0.0033
                         'International Tables Vol C Tables 4.2.6.8 and 6.1.1.4'
    'O' 'O' 0.0106 0.0060
                         'International Tables Vol C Tables 4.2.6.8 and 6.1.1.4'
_computing_data_collection     'CrystalClear (Rigaku, 2005)'
_computing_cell_refinement     'CrystalClear (Rigaku, 2005)'
_computing_data_reduction     'CrystalClear (Rigaku, 2005)'
_computing_structure_solution     'SHELXS97 (Sheldrick, 2008)'
_computing_structure_refinement     'SHELXL97 (Sheldrick, 2008)'
_computing_molecular_graphics     'SHELXTL (Sheldrick, 2008)'
_computing_publication_material     'SHELXL97 (Sheldrick, 2008)'
loop_
    _atom_site_type_symbol
    _atom_site_label
    _atom_site_fract_x
    _atom_site_fract_y
    _atom_site_fract_z
    _atom_site_U_iso_or_equiv
    _atom_site_adp_type
    _atom_site_calc_flag
    _atom_site_refinement_flags
    _atom_site_occupancy
    _atom_site_disorder_assembly
    _atom_site_disorder_group
    C C1 0.1166(5) 0.16858(18) 0.2568(2) 0.0476(8) Uani d . 1 . .
    C C2 -0.0163(5) 0.13397(19) 0.3106(2) 0.0551(9) Uani d . 1 . .
    H H2 -0.1503 0.1564 0.3115 0.066 Uiso calc R 1 . .
    C C3 0.0485(6) 0.0682(2) 0.3612(2) 0.0622(10) Uani d . 1 . .
    H H3A -0.0433 0.0451 0.3946 0.075 Uiso calc R 1 . .
    C C4 0.2496(6) 0.03589(19) 0.3631(2) 0.0541(9) Uani d . 1 . .
    C C5 0.3856(6) 0.06954(19) 0.3122(2) 0.0566(9) Uani d . 1 . .
    H H5 0.5208 0.0474 0.3131 0.068 Uiso calc R 1 . .
    C C6 0.3216(5) 0.13475(19) 0.2612(2) 0.0530(9) Uani d . 1 . .
    H H6 0.4154 0.1575 0.2284 0.064 Uiso calc R 1 . .
    C C7 0.1727(5) 0.15350(19) 0.7572(2) 0.0492(9) Uani d . 1 . .
    C C8 -0.0224(5) 0.1312(2) 0.7775(2) 0.0563(9) Uani d . 1 . .
    H H8 -0.1464 0.1606 0.7553 0.068 Uiso calc R 1 . .
    C C9 -0.0337(6) 0.0659(2) 0.8302(2) 0.0575(9) Uani d . 1 . .
    H H9 -0.1655 0.0506 0.8431 0.069 Uiso calc R 1 . .
    C C10 0.1485(6) 0.02359(19) 0.8637(2) 0.0499(9) Uani d . 1 . .
    C C11 0.3448(6) 0.0449(2) 0.8463(3) 0.0668(11) Uani d . 1 . .
    H H11 0.4683 0.0156 0.8696 0.080 Uiso calc R 1 . .
    C C12 0.3560(6) 0.1109(2) 0.7933(3) 0.0642(11) Uani d . 1 . .
    H H12 0.4888 0.1267 0.7819 0.077 Uiso calc R 1 . .
    C C13 -0.0771(7) 0.2605(2) -0.0167(3) 0.0913(14) Uani d . 1 . .
    H H13A -0.0713 0.2802 -0.0758 0.137 Uiso calc R 1 . .
    H H13B -0.1768 0.2918 0.0085 0.137 Uiso calc R 1 . .
    H H13C -0.1244 0.2064 -0.0214 0.137 Uiso calc R 1 . .
    C C14 0.3086(7) 0.2208(2) 0.0111(3) 0.0861(13) Uani d . 1 . .
    H H14A 0.2750 0.1653 0.0100 0.129 Uiso calc R 1 . .
    H H14B 0.4451 0.2299 0.0514 0.129 Uiso calc R 1 . .
    H H14C 0.3168 0.2379 -0.0488 0.129 Uiso calc R 1 . .
    N N1 0.3125(7) -0.03649(18) 0.4114(2) 0.0694(9) Uani d . 1 . .
    N N2 0.1366(7) -0.04734(19) 0.9189(2) 0.0692(9) Uani d . 1 . .
    N N3 0.1396(5) 0.26538(15) 0.0422(2) 0.0671(9) Uani d . 1 . .
    H H3B 0.1793 0.3166 0.0478 0.081 Uiso calc R 1 . .
    H H3C 0.1310 0.2477 0.0976 0.081 Uiso calc R 1 . .
    O O1 0.0540(4) 0.23037(12) 0.20599(14) 0.0553(7) Uani d . 1 . .
    O O2 0.1749(4) 0.21762(15) 0.70479(17) 0.0650(8) Uani d . 1 . .
    O O3 0.4907(5) -0.06544(16) 0.4107(2) 0.0896(10) Uani d . 1 . .
    O O4 0.1846(5) -0.06924(15) 0.45180(19) 0.0896(10) Uani d . 1 . .
    O O5 0.3015(6) -0.08400(18) 0.9483(2) 0.1126(12) Uani d . 1 . .
    O O6 -0.0419(5) -0.06671(15) 0.93146(17) 0.0791(9) Uani d . 1 . .
    H H1 0.313(7) 0.233(2) 0.704(3) 0.104(16) Uiso d . 1 . .
loop_
    _atom_site_aniso_label
    _atom_site_aniso_U_11
    _atom_site_aniso_U_22
    _atom_site_aniso_U_33
    _atom_site_aniso_U_12
    _atom_site_aniso_U_13
    _atom_site_aniso_U_23
    C1 0.057(2) 0.0400(19) 0.045(2) -0.0029(17) 0.0077(17) -0.0043(16)
    C2 0.061(2) 0.048(2) 0.060(2) 0.0018(18) 0.0225(19) -0.0010(18)
    C3 0.074(3) 0.051(2) 0.067(3) -0.007(2) 0.028(2) 0.0028(19)
    C4 0.069(2) 0.0402(19) 0.053(2) 0.0022(18) 0.011(2) 0.0003(17)
    C5 0.060(2) 0.046(2) 0.064(2) 0.0070(18) 0.012(2) -0.0058(19)
    C6 0.053(2) 0.045(2) 0.063(2) -0.0023(17) 0.0166(19) 0.0012(18)
    C7 0.052(2) 0.0426(19) 0.055(2) -0.0042(17) 0.0154(18) -0.0032(17)
    C8 0.046(2) 0.053(2) 0.067(2) 0.0017(17) 0.0077(19) 0.0025(19)
    C9 0.051(2) 0.058(2) 0.065(2) -0.0081(19) 0.014(2) -0.002(2)
    C10 0.057(2) 0.046(2) 0.048(2) -0.0057(18) 0.0156(18) 0.0008(16)
    C11 0.055(2) 0.061(2) 0.087(3) 0.0125(19) 0.020(2) 0.011(2)
    C12 0.054(2) 0.057(2) 0.086(3) 0.0044(19) 0.024(2) 0.014(2)
    C13 0.099(4) 0.077(3) 0.088(3) -0.004(2) -0.004(3) 0.014(2)
    C14 0.098(3) 0.087(3) 0.083(3) -0.012(3) 0.041(3) -0.013(2)
    N1 0.102(3) 0.046(2) 0.059(2) 0.003(2) 0.013(2) 0.0026(16)
    N2 0.089(3) 0.055(2) 0.065(2) -0.014(2) 0.018(2) -0.0048(17)
    N3 0.102(3) 0.0431(17) 0.0586(19) -0.0083(17) 0.022(2) 0.0005(15)
    O1 0.0664(16) 0.0450(13) 0.0580(15) 0.0080(12) 0.0205(12) 0.0035(12)
    O2 0.0596(18) 0.0565(16) 0.0798(18) -0.0041(13) 0.0167(15) 0.0149(13)
    O3 0.095(2) 0.0640(18) 0.110(2) 0.0230(17) 0.022(2) 0.0174(16)
    O4 0.132(3) 0.0583(17) 0.087(2) 0.0032(17) 0.044(2) 0.0174(15)
    O5 0.102(3) 0.084(2) 0.148(3) 0.0146(19) 0.018(2) 0.054(2)
    O6 0.098(2) 0.0679(18) 0.078(2) -0.0276(16) 0.0314(17) 0.0043(14)
_geom_special_details
;
All e.s.d.'s (except the e.s.d. in the dihedral angle between two l.s. planes)
are estimated using the full covariance matrix. The cell e.s.d.'s are taken
into account individually in the estimation of e.s.d.'s in distances, angles
and torsion angles; correlations between e.s.d.'s in cell parameters are only
used when they are defined by crystal symmetry. An approximate (isotropic)
treatment of cell e.s.d.'s is used for estimating e.s.d.'s involving l.s.
planes.
;
loop_
    _geom_bond_atom_site_label_1
    _geom_bond_atom_site_label_2
    _geom_bond_site_symmetry_2
    _geom_bond_distance
    _geom_bond_publ_flag
    C1 O1 . 1.307(3) ?
    C1 C6 . 1.405(4) ?
    C1 C2 . 1.410(4) ?
    C2 C3 . 1.362(4) ?
    C2 H2 . 0.9300 ?
    C3 C4 . 1.378(5) ?
    C3 H3A . 0.9300 ?
    C4 C5 . 1.387(4) ?
    C4 N1 . 1.436(4) ?
    C5 C6 . 1.357(4) ?
    C5 H5 . 0.9300 ?
    C6 H6 . 0.9300 ?
    C7 O2 . 1.343(4) ?
    C7 C12 . 1.376(4) ?
    C7 C8 . 1.382(4) ?
    C8 C9 . 1.371(4) ?
    C8 H8 . 0.9300 ?
    C9 C10 . 1.360(4) ?
    C9 H9 . 0.9300 ?
    C10 C11 . 1.368(4) ?
    C10 N2 . 1.471(4) ?
    C11 C12 . 1.382(4) ?
    C11 H11 . 0.9300 ?
    C12 H12 . 0.9300 ?
    C13 N3 . 1.473(5) ?
    C13 H13A . 0.9600 ?
    C13 H13B . 0.9600 ?
    C13 H13C . 0.9600 ?
    C14 N3 . 1.462(4) ?
    C14 H14A . 0.9600 ?
    C14 H14B . 0.9600 ?
    C14 H14C . 0.9600 ?
    N1 O3 . 1.229(4) ?
    N1 O4 . 1.239(4) ?
    N2 O5 . 1.214(4) ?
    N2 O6 . 1.226(4) ?
    N3 H3B . 0.9000 ?
    N3 H3C . 0.9000 ?
    O2 H1 . 0.91(4) ?
loop_
    _geom_angle_atom_site_label_1
    _geom_angle_atom_site_label_2
    _geom_angle_atom_site_label_3
    _geom_angle_site_symmetry_1
    _geom_angle_site_symmetry_3
    _geom_angle
    _geom_angle_publ_flag
    O1 C1 C6 . . 121.1(3) ?
    O1 C1 C2 . . 121.7(3) ?
    C6 C1 C2 . . 117.2(3) ?
    C3 C2 C1 . . 121.0(3) ?
    C3 C2 H2 . . 119.5 ?
    C1 C2 H2 . . 119.5 ?
    C2 C3 C4 . . 120.2(3) ?
    C2 C3 H3A . . 119.9 ?
    C4 C3 H3A . . 119.9 ?
    C3 C4 C5 . . 120.0(3) ?
    C3 C4 N1 . . 120.3(3) ?
    C5 C4 N1 . . 119.4(3) ?
    C6 C5 C4 . . 120.1(3) ?
    C6 C5 H5 . . 120.0 ?
    C4 C5 H5 . . 120.0 ?
    C5 C6 C1 . . 121.3(3) ?
    C5 C6 H6 . . 119.3 ?
    C1 C6 H6 . . 119.3 ?
    O2 C7 C12 . . 122.9(3) ?
    O2 C7 C8 . . 117.9(3) ?
    C12 C7 C8 . . 119.1(3) ?
    C9 C8 C7 . . 120.2(3) ?
    C9 C8 H8 . . 119.9 ?
    C7 C8 H8 . . 119.9 ?
    C10 C9 C8 . . 119.8(3) ?
    C10 C9 H9 . . 120.1 ?
    C8 C9 H9 . . 120.1 ?
    C9 C10 C11 . . 121.4(3) ?
    C9 C10 N2 . . 120.0(3) ?
    C11 C10 N2 . . 118.6(3) ?
    C10 C11 C12 . . 118.7(3) ?
    C10 C11 H11 . . 120.6 ?
    C12 C11 H11 . . 120.6 ?
    C7 C12 C11 . . 120.7(3) ?
    C7 C12 H12 . . 119.7 ?
    C11 C12 H12 . . 119.7 ?
    N3 C13 H13A . . 109.5 ?
    N3 C13 H13B . . 109.5 ?
    H13A C13 H13B . . 109.5 ?
    N3 C13 H13C . . 109.5 ?
    H13A C13 H13C . . 109.5 ?
    H13B C13 H13C . . 109.5 ?
    N3 C14 H14A . . 109.5 ?
    N3 C14 H14B . . 109.5 ?
    H14A C14 H14B . . 109.5 ?
    N3 C14 H14C . . 109.5 ?
    H14A C14 H14C . . 109.5 ?
    H14B C14 H14C . . 109.5 ?
    O3 N1 O4 . . 121.2(3) ?
    O3 N1 C4 . . 119.5(4) ?
    O4 N1 C4 . . 119.3(4) ?
    O5 N2 O6 . . 123.7(3) ?
    O5 N2 C10 . . 118.8(4) ?
    O6 N2 C10 . . 117.5(4) ?
    C14 N3 C13 . . 115.2(3) ?
    C14 N3 H3B . . 108.5 ?
    C13 N3 H3B . . 108.5 ?
    C14 N3 H3C . . 108.5 ?
    C13 N3 H3C . . 108.5 ?
    H3B N3 H3C . . 107.5 ?
    C7 O2 H1 . . 111(3) ?
loop_
    _geom_torsion_atom_site_label_1
    _geom_torsion_atom_site_label_2
    _geom_torsion_atom_site_label_3
    _geom_torsion_atom_site_label_4
    _geom_torsion_site_symmetry_1
    _geom_torsion_site_symmetry_2
    _geom_torsion_site_symmetry_3
    _geom_torsion_site_symmetry_4
    _geom_torsion
    _geom_torsion_publ_flag
    O1 C1 C2 C3 . . . . 178.1(3) ?
    C6 C1 C2 C3 . . . . -3.0(5) ?
    C1 C2 C3 C4 . . . . 2.3(5) ?
    C2 C3 C4 C5 . . . . -1.0(5) ?
    C2 C3 C4 N1 . . . . -175.7(3) ?
    C3 C4 C5 C6 . . . . 0.6(5) ?
    N1 C4 C5 C6 . . . . 175.3(3) ?
    C4 C5 C6 C1 . . . . -1.4(5) ?
    O1 C1 C6 C5 . . . . -178.5(3) ?
    C2 C1 C6 C5 . . . . 2.6(5) ?
    O2 C7 C8 C9 . . . . 179.5(3) ?
    C12 C7 C8 C9 . . . . -2.3(5) ?
    C7 C8 C9 C10 . . . . 0.9(5) ?
    C8 C9 C10 C11 . . . . 0.3(5) ?
    C8 C9 C10 N2 . . . . -178.9(3) ?
    C9 C10 C11 C12 . . . . -0.2(5) ?
    N2 C10 C11 C12 . . . . 179.1(3) ?
    O2 C7 C12 C11 . . . . -179.5(3) ?
    C8 C7 C12 C11 . . . . 2.4(5) ?
    C10 C11 C12 C7 . . . . -1.2(5) ?
    C3 C4 N1 O3 . . . . 178.4(3) ?
    C5 C4 N1 O3 . . . . 3.7(5) ?
    C3 C4 N1 O4 . . . . -0.5(5) ?
    C5 C4 N1 O4 . . . . -175.2(3) ?
    C9 C10 N2 O5 . . . . -179.8(4) ?
    C11 C10 N2 O5 . . . . 1.0(5) ?
    C9 C10 N2 O6 . . . . 1.4(5) ?
    C11 C10 N2 O6 . . . . -177.9(3) ?
loop_
    _geom_hbond_atom_site_label_D
    _geom_hbond_atom_site_label_H
    _geom_hbond_atom_site_label_A
    _geom_hbond_site_symmetry_A
    _geom_hbond_distance_DH
    _geom_hbond_distance_HA
    _geom_hbond_distance_DA
    _geom_hbond_angle_DHA
    N3 H3B O4 2 0.90 2.11 3.000(4) 169.7
    N3 H3C O1 . 0.90 1.82 2.704(4) 164.8
    O2 H1 O1 4_666 0.91(4) 1.64(4) 2.548(3) 175(4)
data_global
_journal_date_recd_electronic     2009-08-23
_journal_date_accepted     2010-03-04
_journal_name_full     'Acta Crystallographica, Section E'
_journal_year     2010
_journal_volume     66
_journal_issue      4
_journal_page_first     o791
_journal_page_last     o791
_journal_paper_category     QO
_journal_coeditor_code     EZ2184
_publ_contact_author_name     'jingmei xiao*'
_publ_contact_author_address
;
Ordered Matter Science Research Center,
College of Chemistry and Chemical Engineering,
Southeast University,
Nanjing 211189, China
;
_publ_contact_author_email     'xjm_cool@163.com'
_publ_contact_author_fax     '862552090626'
_publ_contact_author_phone     '862552090626'
_publ_section_title
;
Dimethylammonium 4-nitrophenolate--4-nitrophenol (1/1)
;
loop_
    _publ_author_name
    _publ_author_footnote
    _publ_author_address
    'Xiao, Jing-Mei' .
;
Ordered Matter Science Research Center,
College of Chemistry and Chemical Engineering,
Southeast University,
Nanjing 211189, People's Republic of China
;
