# Supplementary material for: Dimethyl­ammonium 4-nitro­phenolate–4-nitro­phenol (1/1)
Source: Acta Crystallogr Sect E Struct Rep Online. 2010 Mar 10;66(Pt 4):o791. doi: 10.1107/S1600536810008317 (PMC2984031; doi:10.1107/S1600536810008317)
Supplement: Supplementary file 2 [file e-66-0o791-Isup2.hkl]

# 
# h,k,l, Fc-squared, Fo-squared, sigma(Fo-squared) and status flag 
# 
data_I
_shelx_title ' 1 in P2(1)/n' 
_shelx_refln_list_code          4 
_shelx_F_calc_maximum      193.13 
_exptl_crystal_F_000       680.00 
_reflns_d_resolution_high  0.7701 
 
loop_ 
 _symmetry_equiv_pos_as_xyz 
 'x, y, z' 
 '-x+1/2, y+1/2, -z+1/2' 
 '-x, -y, -z' 
 'x-1/2, -y-1/2, z-1/2' 
 
_cell_length_a     6.3185 
_cell_length_b    16.8867 
_cell_length_c    15.1015 
_cell_angle_alpha  90.000 
_cell_angle_beta  101.928 
_cell_angle_gamma  90.000 
 
_shelx_F_squared_multiplier     1.000 
 
loop_ 
 _refln_index_h 
 _refln_index_k 
 _refln_index_l 
 _refln_F_squared_calc 
 _refln_F_squared_meas 
 _refln_F_squared_sigma 
 _refln_observed_status 
   2   0   0       61.93       93.19     15.76 o 
   4   0   0       86.81       80.94     10.23 o 
   6   0   0      319.37      282.62     31.03 o 
   8   0   0        0.01      -10.57     39.29 o 
   1   1   0     2705.57     2223.04     85.31 o 
   2   1   0      113.46      104.96      6.15 o 
   3   1   0      650.47      688.09     25.80 o 
   4   1   0        2.80       11.14      3.83 o 
   5   1   0        0.06        0.36      5.19 o 
   6   1   0        0.04       28.50     29.10 o 
   7   1   0        0.23       11.53      9.89 o 
   8   1   0        0.66      -13.23     28.63 o 
   1   2   0     1982.66     1698.35    101.08 o 
   2   2   0        0.63        9.25      4.43 o 
   3   2   0      289.82      307.43     21.71 o 
   4   2   0      100.68       95.31      9.23 o 
   5   2   0      162.20      132.55     11.94 o 
   6   2   0        4.57       21.47     13.74 o 
   7   2   0        2.28       16.59     12.63 o 
   1   3   0      686.68      734.26     16.03 o 
   2   3   0     2604.15     2987.70     82.76 o 
   3   3   0      116.75      118.21      6.50 o 
   4   3   0       35.21       48.19      5.81 o 
   5   3   0       41.39       42.86      7.81 o 
   6   3   0       16.09       10.61      6.65 o 
   7   3   0        2.69       17.59     14.07 o 
   0   4   0     1364.03      591.40     29.92 o 
   1   4   0     4267.77     5120.07    297.16 o 
   2   4   0      434.88      413.58     11.72 o 
   3   4   0      136.23      124.60      7.51 o 
   4   4   0      125.02      119.80     12.12 o 
   5   4   0       15.21       14.42      6.33 o 
   6   4   0       34.59       28.49      7.89 o 
   7   4   0       19.74       21.01     14.11 o 
   1   5   0        9.07       15.87      2.32 o 
   2   5   0       17.71       24.93      5.62 o 
   3   5   0      836.19      974.63     53.00 o 
   4   5   0       54.04       46.54      5.86 o 
   5   5   0       16.92       31.57      9.31 o 
   6   5   0       75.01       77.57     12.58 o 
   7   5   0        3.17       -0.80     11.16 o 
   0   6   0    13103.86    15111.16    528.35 o 
   1   6   0       97.52      110.53      6.61 o 
   2   6   0      729.94      842.30     53.61 o 
   3   6   0      107.12       99.64      7.65 o 
   4   6   0       33.74       31.76      7.50 o 
   5   6   0      130.77      120.82     11.31 o 
   6   6   0        2.01       24.92      9.34 o 
   7   6   0        1.22        0.04     10.24 o 
   1   7   0        6.46        7.44      2.65 o 
   2   7   0       62.28       68.26      4.99 o 
   3   7   0       24.67       47.24      7.28 o 
   4   7   0        4.04        6.90      5.88 o 
   5   7   0        1.10        7.48      9.33 o 
   6   7   0        0.92       32.80     14.31 o 
   7   7   0       17.39       -0.92     15.86 o 
   0   8   0     1633.48     2184.12    199.72 o 
   1   8   0       73.92       95.90      6.36 o 
   2   8   0       10.04        6.29      4.76 o 
   3   8   0      119.89      104.66      6.99 o 
   4   8   0        0.27        1.02      7.08 o 
   5   8   0       19.38       10.82      8.88 o 
   6   8   0        6.25       13.91     12.80 o 
   7   8   0        2.62        4.41     13.22 o 
   1   9   0      210.23      247.23     16.04 o 
   2   9   0        6.12       12.16      4.68 o 
   3   9   0      214.73      212.57     11.58 o 
   4   9   0       32.15       48.88      9.65 o 
   5   9   0       18.44       26.81      8.62 o 
   6   9   0       27.75       24.95     16.53 o 
   7   9   0        0.01       14.74     15.50 o 
   0  10   0     5366.39     6761.31    307.47 o 
   1  10   0      989.45     1140.07     40.86 o 
   2  10   0      112.59      118.20      8.17 o 
   3  10   0      170.34      184.53     22.62 o 
   4  10   0        1.32        9.45      6.91 o 
   5  10   0        6.95        8.85      7.13 o 
   6  10   0        8.05        5.13     11.89 o 
   7  10   0       12.85        0.85     13.46 o 
   1  11   0      139.60      148.00     10.08 o 
   2  11   0        5.12       16.76      6.30 o 
   3  11   0      166.33      141.70     12.91 o 
   4  11   0       26.79       27.47      8.29 o 
   5  11   0        5.55        6.66      7.06 o 
   6  11   0        1.48       13.41     13.39 o 
   0  12   0      129.40      151.89     41.68 o 
   1  12   0       15.63       17.28      8.47 o 
   2  12   0       74.78       92.75      9.06 o 
   3  12   0       28.62       36.05      7.70 o 
   4  12   0       11.61       16.40      7.80 o 
   5  12   0        8.93        9.15     10.95 o 
   6  12   0       22.79       35.31     16.42 o 
   1  13   0       98.42      102.22     10.32 o 
   2  13   0      270.77      288.25     17.72 o 
   3  13   0        5.17       10.08      7.41 o 
   4  13   0       26.10       34.52      9.33 o 
   5  13   0       24.32       16.23     12.86 o 
   6  13   0        2.17       21.75     15.82 o 
   0  14   0      368.12      422.63     34.75 o 
   1  14   0       22.75       35.89      9.07 o 
   2  14   0      200.58      163.83     12.40 o 
   3  14   0       27.74       39.45     10.19 o 
   4  14   0       57.93       59.90     16.32 o 
   5  14   0        3.09        2.00      9.94 o 
   6  14   0       15.20        2.47     13.83 o 
   1  15   0       35.17       47.94      9.28 o 
   2  15   0      164.85      166.53     17.39 o 
   3  15   0       26.83       32.47     11.91 o 
   4  15   0       25.50       25.36      9.60 o 
   5  15   0       31.72       29.61     17.65 o 
   0  16   0        2.09       16.74     23.55 o 
   1  16   0        1.24        1.89      6.42 o 
   2  16   0      306.24      333.07     29.14 o 
   3  16   0       12.58       19.97     10.04 o 
   4  16   0       14.38       24.04     16.71 o 
   5  16   0       15.36        9.93     14.39 o 
   1  17   0        1.11       -2.22      6.46 o 
   2  17   0       27.83       22.39     11.19 o 
   3  17   0       15.61        2.84      9.92 o 
   4  17   0        0.06        7.55     15.24 o 
   5  17   0        0.00       -0.34     12.81 o 
   0  18   0        6.50        8.36     12.84 o 
   1  18   0        5.88       11.30      9.92 o 
   2  18   0        6.56       13.74     11.93 o 
   3  18   0       28.16        7.03     12.16 o 
   4  18   0       20.97       16.71     17.54 o 
   1  19   0        2.78        5.31     10.37 o 
   2  19   0        7.42       11.22     13.67 o 
   3  19   0       62.20       65.65     35.13 o 
   4  19   0        8.62       11.76     17.34 o 
   0  20   0      119.11      140.82     64.23 o 
   1  20   0       16.53       21.88     16.61 o 
   2  20   0       16.39       13.22     17.76 o 
   3  20   0       15.33       21.32     18.29 o 
   1  21   0       10.78        4.31     22.79 o 
   2  21   0        1.65       22.25     23.17 o 
  -7   0   1        0.00       25.18     20.13 o 
  -5   0   1      373.52      362.43     31.03 o 
  -3   0   1     2800.77     3274.09    134.77 o 
  -1   0   1     7993.98     6427.04    109.98 o 
   1   0   1     4602.91     4541.07    142.73 o 
   3   0   1       63.44       67.22      9.73 o 
   5   0   1      919.47     1040.36     68.82 o 
   7   0   1        8.36        4.78     19.55 o 
  -8   1   1        2.35       51.68     48.07 o 
  -7   1   1        0.48       -3.77      8.80 o 
  -6   1   1       48.13       45.35      9.33 o 
  -5   1   1       58.96       53.13      8.04 o 
  -4   1   1       11.68        6.83      4.90 o 
  -3   1   1      781.09      892.07     36.51 o 
  -2   1   1        0.02       -0.18      1.67 o 
  -1   1   1        0.20       -0.67      0.67 o 
   1   1   1     2562.40     2348.56    141.92 o 
   2   1   1       25.06       22.75      2.68 o 
   3   1   1      612.89      674.75     22.59 o 
   4   1   1      690.07      777.44     34.63 o 
   5   1   1      174.30      189.66     19.34 o 
   6   1   1        0.26       21.92      7.99 o 
   7   1   1        0.62       -3.34     12.29 o 
  -8   2   1        2.79       30.45     29.11 o 
  -7   2   1        8.46        4.60     10.19 o 
  -6   2   1       83.60       60.38     11.49 o 
  -5   2   1       94.34      112.31     13.44 o 
  -4   2   1        1.12        4.79      4.89 o 
  -3   2   1      294.14      395.33     14.77 o 
  -2   2   1      126.96      113.92      4.66 o 
  -1   2   1      414.04      359.86      5.48 o 
   1   2   1        7.62        8.12      1.88 o 
   2   2   1       35.73       38.41      4.84 o 
   3   2   1      605.04      707.79     27.81 o 
   4   2   1        6.48       10.49      6.44 o 
   5   2   1        1.12        4.09      4.69 o 
   6   2   1       44.63       45.91     14.08 o 
   7   2   1        0.18        1.75      9.97 o 
  -8   3   1        1.61      -16.17     24.86 o 
  -7   3   1        2.65        9.98     12.22 o 
  -6   3   1       76.60       58.89     10.96 o 
  -5   3   1       17.03       16.09      6.21 o 
  -4   3   1      653.02      759.75     35.71 o 
  -3   3   1      114.88       98.75      6.01 o 
  -2   3   1      176.18      190.91     12.41 o 
  -1   3   1      329.66      334.48     14.70 o 
   0   3   1        0.97        5.90      2.80 o 
   1   3   1      303.35      279.08      8.53 o 
   2   3   1      169.01      157.53      7.23 o 
   3   3   1        4.06        8.30      4.53 o 
   4   3   1        0.62        5.60      6.46 o 
   5   3   1        3.86        8.26      6.68 o 
   6   3   1       10.33        0.02      4.93 o 
   7   3   1        8.11       20.62     14.78 o 
  -7   4   1        0.82       -0.78     10.52 o 
  -6   4   1        5.73        8.91      8.60 o 
  -5   4   1       12.85       15.26      6.43 o 
  -4   4   1      101.08       93.58      7.17 o 
  -3   4   1      217.67      249.64     10.23 o 
  -2   4   1     1198.21     1116.24     72.85 o 
  -1   4   1     1528.59     1449.77     66.96 o 
   0   4   1       49.86       52.34      3.66 o 
   1   4   1     1988.20     1995.44     41.77 o 
   2   4   1       54.29       58.87      3.98 o 
   3   4   1      183.66      164.53      8.70 o 
   4   4   1       84.48       90.12      7.74 o 
   5   4   1       77.31       67.86      8.53 o 
   6   4   1        5.18        7.91      7.37 o 
   7   4   1        5.61       18.32     14.22 o 
  -7   5   1       12.07        7.65     17.42 o 
  -6   5   1        0.47       -3.30      7.75 o 
  -5   5   1      145.56      123.91     12.52 o 
  -4   5   1      107.81      105.58      8.20 o 
  -3   5   1        4.45       16.89      4.05 o 
  -2   5   1       83.22       78.80      5.84 o 
  -1   5   1       70.67       65.04      3.51 o 
   0   5   1       85.87       80.15      4.23 o 
   1   5   1     2012.98     1982.09     52.58 o 
   2   5   1      810.01      902.29     26.09 o 
   3   5   1        0.40        4.20      6.30 o 
   4   5   1      146.65      161.64     12.28 o 
   5   5   1        7.36       24.21      7.16 o 
   6   5   1        3.39       17.52     14.60 o 
   7   5   1        0.01       -1.12     11.23 o 
  -7   6   1       14.94       17.03     14.12 o 
  -6   6   1       55.26       58.34     12.06 o 
  -5   6   1       14.69       16.13      7.44 o 
  -4   6   1       79.03       67.06      5.89 o 
  -3   6   1     1991.56     1993.18     94.97 o 
  -2   6   1     1607.24     1775.87     87.67 o 
  -1   6   1     1384.87     1409.91     34.25 o 
   0   6   1       74.87       74.73      4.21 o 
   1   6   1      707.09      723.33     24.18 o 
   2   6   1       18.13       19.12      2.96 o 
   3   6   1       56.75       57.02      5.64 o 
   4   6   1      167.82      157.90     12.45 o 
   5   6   1      127.85      123.91     12.19 o 
   6   6   1       65.59       70.52     17.53 o 
   7   6   1        7.37       -1.34     12.26 o 
  -7   7   1        5.11       -0.21     11.68 o 
  -6   7   1       54.58       45.89     14.30 o 
  -5   7   1        2.36       14.53      7.64 o 
  -4   7   1       67.65       66.33      9.34 o 
  -3   7   1       14.20       13.03      4.46 o 
  -2   7   1       70.23       71.09      6.29 o 
  -1   7   1       41.79       47.91      3.75 o 
   0   7   1       88.41       92.51      5.11 o 
   1   7   1       10.14        9.71      2.73 o 
   2   7   1      117.29      125.29      8.14 o 
   3   7   1       47.73       44.96     10.41 o 
   4   7   1        0.48        3.02      4.95 o 
   5   7   1        0.91        9.90      6.52 o 
   6   7   1       40.42       64.69     16.79 o 
   7   7   1        0.52       -3.80     11.34 o 
  -7   8   1        0.37       -5.88     13.76 o 
  -6   8   1        0.52        9.94     11.00 o 
  -5   8   1       14.58       29.21     13.19 o 
  -4   8   1       10.93       31.22      7.90 o 
  -3   8   1      777.02      804.48     59.36 o 
  -2   8   1       44.18       49.27      4.53 o 
  -1   8   1      408.58      415.63     14.86 o 
   0   8   1        0.97       -0.51      2.96 o 
   1   8   1        0.09        6.02      6.79 o 
   2   8   1      220.53      213.64     21.88 o 
   3   8   1       83.61       72.60      7.85 o 
   4   8   1        0.57       -2.59      4.31 o 
   5   8   1        0.08       -1.34      8.74 o 
   6   8   1        5.06        8.69     10.63 o 
   7   8   1        6.47       30.52     17.64 o 
  -7   9   1        6.73       12.35     14.95 o 
  -6   9   1        1.34       19.31     15.79 o 
  -5   9   1        2.00        7.12     10.12 o 
  -4   9   1      116.17      111.42     13.74 o 
  -3   9   1        2.41        1.79     10.11 o 
  -2   9   1       91.82      108.15     17.04 o 
  -1   9   1      119.78      111.96     10.01 o 
   0   9   1       37.96       47.89      5.50 o 
   1   9   1      279.89      339.59     17.36 o 
   2   9   1        1.36       10.30      5.77 o 
   3   9   1        3.15        9.51      4.33 o 
   4   9   1       33.32       38.13      8.17 o 
   5   9   1       62.50       33.84     12.75 o 
   6   9   1        0.00        3.18     11.15 o 
   7   9   1        0.05        4.31     17.48 o 
  -7  10   1        0.00        1.93     15.29 o 
  -6  10   1        7.29        0.99     12.93 o 
  -5  10   1       16.69       12.40      8.17 o 
  -4  10   1        2.79        9.53      6.45 o 
  -3  10   1        2.34       12.03      6.31 o 
  -2  10   1      590.59      629.19     44.65 o 
  -1  10   1     1456.91     1582.95     64.59 o 
   0  10   1      233.12      293.48     14.12 o 
   1  10   1       30.96       59.07     11.37 o 
   2  10   1       65.10       67.93      7.41 o 
   3  10   1       54.30       56.08      7.29 o 
   4  10   1      604.15      667.85     38.36 o 
   5  10   1        4.89       11.55     11.03 o 
   6  10   1        1.93       34.14     18.78 o 
   7  10   1        0.01       27.75     22.95 o 
  -7  11   1        0.06       17.63     18.86 o 
  -6  11   1        3.08       -9.01     18.15 o 
  -5  11   1        7.97       20.62      9.67 o 
  -4  11   1       78.17       49.53     11.40 o 
  -3  11   1       95.55       82.87     12.46 o 
  -2  11   1       38.34       34.29      7.82 o 
  -1  11   1       30.20       27.68      8.77 o 
   0  11   1      131.10      157.74     12.58 o 
   1  11   1       38.18       51.64      8.97 o 
   2  11   1      256.56      245.73     13.45 o 
   3  11   1        2.44        1.90      4.27 o 
   4  11   1      273.71      246.14     20.86 o 
   5  11   1        3.31       -1.39      9.01 o 
   6  11   1        2.13       -6.73     13.35 o 
  -6  12   1        3.99        7.93     13.84 o 
  -5  12   1       13.81        5.97      7.77 o 
  -4  12   1       61.87       54.34     10.17 o 
  -3  12   1      381.75      397.25     33.66 o 
  -2  12   1       68.90       60.20      8.28 o 
  -1  12   1       63.60       58.47     12.69 o 
   0  12   1       99.11      118.23     10.62 o 
   1  12   1       14.81       10.50      4.56 o 
   2  12   1       37.71       33.69      6.56 o 
   3  12   1       58.55       42.11      8.64 o 
   4  12   1        5.79        6.53      7.06 o 
   5  12   1        6.79       12.38     13.59 o 
   6  12   1        0.08       -0.69     11.78 o 
  -6  13   1        3.29       21.44     16.46 o 
  -5  13   1       18.54       25.92     10.25 o 
  -4  13   1      297.25      266.30     22.32 o 
  -3  13   1      120.73      107.75     32.92 o 
  -2  13   1       52.01       56.35      9.56 o 
  -1  13   1        9.65        9.21      5.38 o 
   0  13   1       37.99       42.07      6.76 o 
   1  13   1       12.97       19.00      8.22 o 
   2  13   1        2.11        6.43      5.63 o 
   3  13   1       41.14       41.41      9.32 o 
   4  13   1        0.62       17.63      8.57 o 
   5  13   1        3.74        5.55     11.26 o 
   6  13   1       12.70        9.29     16.90 o 
  -6  14   1        4.10       15.80     18.30 o 
  -5  14   1        0.12       -9.92     13.78 o 
  -4  14   1       18.07        6.57      7.86 o 
  -3  14   1      410.32      464.67     38.18 o 
  -2  14   1       41.97       24.91      8.94 o 
  -1  14   1        1.21        9.33     10.31 o 
   0  14   1        2.84       14.65      7.31 o 
   1  14   1        2.30        0.57      6.22 o 
   2  14   1      145.12      125.88     12.76 o 
   3  14   1        1.31       10.08      8.31 o 
   4  14   1        5.56        8.11      9.68 o 
   5  14   1        0.76        0.53     12.68 o 
   6  14   1        5.94        4.54     15.39 o 
  -5  15   1        0.59       -1.82     11.71 o 
  -4  15   1        1.86       -0.21      7.88 o 
  -3  15   1      171.79      127.65     16.16 o 
  -2  15   1       45.75       35.91     19.61 o 
  -1  15   1       62.27       76.78     10.34 o 
   0  15   1        0.03        1.86      7.29 o 
   1  15   1       55.19       56.45     19.98 o 
   2  15   1        4.43       -3.25      6.16 o 
   3  15   1      249.36      242.74     22.85 o 
   4  15   1        0.76        2.35      9.35 o 
   5  15   1        0.00        2.12     15.01 o 
  -5  16   1        1.54      -13.36     15.65 o 
  -4  16   1       28.15        5.11     10.01 o 
  -3  16   1       43.91       51.81     15.41 o 
  -2  16   1      124.22      128.62     18.95 o 
  -1  16   1      123.77      130.45     13.89 o 
   0  16   1        2.39       15.25      7.60 o 
   1  16   1       19.62        9.94      8.07 o 
   2  16   1       33.30       60.61     12.50 o 
   3  16   1        0.63       14.29      9.77 o 
   4  16   1       44.18       26.62     13.95 o 
   5  16   1       13.05        2.07     14.58 o 
  -5  17   1        3.36       15.49     18.30 o 
  -4  17   1        8.36        3.60     10.66 o 
  -3  17   1       42.72       43.55     15.42 o 
  -2  17   1       72.24       70.63     15.24 o 
  -1  17   1       40.77       53.34     10.85 o 
   0  17   1        9.32       37.58     10.35 o 
   1  17   1       24.39       27.98     14.49 o 
   2  17   1      100.59      119.54     24.77 o 
   3  17   1       16.21       21.85     11.36 o 
   4  17   1        0.84       -9.79     13.36 o 
  -4  18   1        2.03       -9.21     16.31 o 
  -3  18   1       43.45       41.40     18.02 o 
  -2  18   1       20.04       19.70     12.71 o 
  -1  18   1        8.33       15.90     10.62 o 
   0  18   1       44.74       50.22     11.30 o 
   1  18   1       19.71       21.33     10.38 o 
   2  18   1       14.97       15.95     11.68 o 
   3  18   1        0.38       13.77     15.15 o 
   4  18   1       26.09       -1.68     13.40 o 
  -4  19   1        6.66       22.94     20.28 o 
  -3  19   1        6.20        6.33     13.26 o 
  -2  19   1        0.94       -2.49     11.18 o 
  -1  19   1        0.30       19.08     13.63 o 
   0  19   1       28.49       37.88     11.84 o 
   1  19   1       22.99       26.02     12.35 o 
   2  19   1        7.74       17.51     17.90 o 
   3  19   1        2.08      -10.40     16.48 o 
  -3  20   1       18.88       17.20     19.14 o 
  -2  20   1        0.84       -2.95     12.36 o 
  -1  20   1       36.10       41.86     18.50 o 
   0  20   1       25.36       18.74     19.09 o 
   1  20   1       15.17       30.31     20.12 o 
   2  20   1       10.68        2.23     15.32 o 
   3  20   1        6.00        1.40     21.34 o 
  -2  21   1        0.30        4.43     14.54 o 
  -1  21   1        2.32       18.23     19.47 o 
   0  21   1        0.16      -21.74     36.10 o 
   1  21   1        3.01       -7.12     21.58 o 
   2  21   1        0.02       19.02     23.48 o 
  -8   0   2        5.97      -14.36     40.29 o 
  -6   0   2        5.94       -8.28      9.07 o 
  -4   0   2      101.21      113.16     11.77 o 
  -2   0   2      457.11      443.70     17.10 o 
   2   0   2     6100.25     6042.76    193.50 o 
   4   0   2       16.13       18.59      7.12 o 
   6   0   2      161.78      141.58     30.69 o 
  -8   1   2        9.44       48.08     33.67 o 
  -7   1   2        5.69       23.33     11.01 o 
  -6   1   2        1.75        5.61      6.22 o 
  -5   1   2       26.92       38.27      6.66 o 
  -4   1   2       11.27       19.30      6.43 o 
  -3   1   2      104.46      115.72      6.73 o 
  -2   1   2       69.33       76.85      3.98 o 
  -1   1   2    17151.27    16529.52    254.96 o 
   0   1   2      562.31      485.06     17.43 o 
   1   1   2     8178.78     8221.66    182.47 o 
   2   1   2     1234.92     1191.76     36.64 o 
   3   1   2      395.62      427.20     25.26 o 
   4   1   2        0.65       15.21     10.43 o 
   5   1   2      369.57      386.01     38.31 o 
   6   1   2        0.01        1.55      6.90 o 
   7   1   2        2.90       19.58     12.78 o 
  -8   2   2        3.42       34.64     29.66 o 
  -7   2   2        0.05       -0.96      8.82 o 
  -6   2   2       20.27        6.44      6.48 o 
  -5   2   2      837.38      877.52     40.55 o 
  -4   2   2       35.12       41.18      5.46 o 
  -3   2   2      881.08      974.22     51.03 o 
  -2   2   2      350.10      305.76     11.61 o 
  -1   2   2     5724.59     4856.48    127.35 o 
   0   2   2      980.26     1126.42     26.13 o 
   1   2   2    13374.73    14313.17    338.90 o 
   2   2   2      269.38      290.06     12.19 o 
   3   2   2      451.25      469.99     18.20 o 
   4   2   2       15.13       19.06      4.83 o 
   5   2   2       77.64       77.51      8.88 o 
   6   2   2        1.48       -7.53      7.53 o 
   7   2   2        0.99        8.75     17.68 o 
  -8   3   2        9.42       45.88     39.29 o 
  -7   3   2        0.21       -8.47     10.33 o 
  -6   3   2       77.91       87.51     12.21 o 
  -5   3   2       31.87       39.39      7.01 o 
  -4   3   2        2.35       23.86      4.28 o 
  -3   3   2       80.93       64.64      4.72 o 
  -2   3   2     4778.82     4838.67    170.78 o 
  -1   3   2        1.08        3.30      2.23 o 
   0   3   2     2004.43     2058.34     77.52 o 
   1   3   2    12677.19    14182.84    389.49 o 
   2   3   2     1882.61     1875.59     91.21 o 
   3   3   2       89.22       95.24      9.35 o 
   4   3   2      134.96      121.16      9.08 o 
   5   3   2        2.67        0.89      6.41 o 
   6   3   2       22.92        1.14      8.12 o 
   7   3   2        6.86        5.58     17.77 o 
  -8   4   2        0.01       -6.22     22.72 o 
  -7   4   2        0.09       11.61     11.02 o 
  -6   4   2       67.29      108.51     16.53 o 
  -5   4   2      174.45      177.15     13.64 o 
  -4   4   2       81.31       81.57      7.00 o 
  -3   4   2     1303.84     1406.38     48.69 o 
  -2   4   2      100.35       92.87      5.97 o 
  -1   4   2      205.81      211.55      5.36 o 
   0   4   2     8427.15     8953.41    197.35 o 
   1   4   2     1601.00     1662.54     41.11 o 
   2   4   2        5.57        2.57      3.01 o 
   3   4   2       16.41       24.04      6.06 o 
   4   4   2       39.57       33.66      5.95 o 
   5   4   2       28.13       36.85     10.99 o 
   6   4   2       18.14       22.46      9.12 o 
   7   4   2       12.56        8.94     15.55 o 
  -7   5   2        0.85       31.67     15.64 o 
  -6   5   2      107.71       85.33     16.32 o 
  -5   5   2        0.12       15.27      7.94 o 
  -4   5   2       36.38       42.03      7.43 o 
  -3   5   2     1233.13     1233.53     77.13 o 
  -2   5   2      318.63      334.53     21.18 o 
  -1   5   2      791.99      704.13     20.29 o 
   0   5   2     2204.08     2395.39     61.46 o 
   1   5   2     2218.83     2369.81     80.01 o 
   2   5   2       12.98       10.52      3.50 o 
   3   5   2      764.50      772.39     42.19 o 
   4   5   2        1.29        5.68      5.20 o 
   5   5   2       11.04       12.42      7.19 o 
   6   5   2        1.63       11.06     12.06 o 
   7   5   2        0.64       12.14     16.65 o 
  -7   6   2        0.65        2.39     11.31 o 
  -6   6   2       12.19       14.71      9.02 o 
  -5   6   2        1.41        6.28      6.33 o 
  -4   6   2        3.84       15.91      6.91 o 
  -3   6   2       22.90       21.72      6.57 o 
  -2   6   2      204.52      212.22     10.32 o 
  -1   6   2      753.33      888.22     38.13 o 
   0   6   2     5304.81     5381.04    127.84 o 
   1   6   2       62.45       63.56      5.32 o 
   2   6   2     1363.70     1504.93     43.05 o 
   3   6   2       70.07       65.25      6.01 o 
   4   6   2       22.35       39.56      6.26 o 
   5   6   2        5.95        2.69      8.91 o 
   6   6   2       13.04       39.73     18.27 o 
   7   6   2        0.04       20.86     14.99 o 
  -7   7   2       26.68       26.41     15.00 o 
  -6   7   2       12.97       -2.89      7.60 o 
  -5   7   2        5.46        2.56      6.16 o 
  -4   7   2       73.65       83.91     10.40 o 
  -3   7   2       67.73       66.65      9.83 o 
  -2   7   2      637.77      691.22     26.35 o 
  -1   7   2      269.71      263.01     16.03 o 
   0   7   2      299.83      336.14     11.71 o 
   1   7   2       44.97       46.23      6.62 o 
   2   7   2       16.90       17.96      3.59 o 
   3   7   2       81.12       76.46      6.71 o 
   4   7   2       40.92       37.41      5.94 o 
   5   7   2       18.09       14.51      8.44 o 
   6   7   2       14.50        7.35     11.69 o 
   7   7   2        0.52       -1.35     11.58 o 
  -7   8   2        3.17        9.41     12.79 o 
  -6   8   2       36.48       32.34     11.06 o 
  -5   8   2       43.55       52.80     10.19 o 
  -4   8   2       97.30      109.06     12.51 o 
  -3   8   2        0.11       20.91     12.04 o 
  -2   8   2        1.56        1.08      2.09 o 
  -1   8   2      163.85      144.47      7.61 o 
   0   8   2     1691.11     1811.35     55.92 o 
   1   8   2      137.19      144.89     16.55 o 
   2   8   2       28.60       34.15      6.62 o 
   3   8   2       36.49       37.69      5.25 o 
   4   8   2       96.81       97.63      9.46 o 
   5   8   2        2.57        2.12      9.89 o 
   6   8   2       35.40       45.73     18.25 o 
   7   8   2        0.04        3.50     20.15 o 
  -7   9   2        3.88      -14.34     17.06 o 
  -6   9   2       29.81       20.42     13.69 o 
  -5   9   2       13.58       10.08      7.41 o 
  -4   9   2        0.07       10.61      6.28 o 
  -3   9   2        4.12       12.57      5.37 o 
  -2   9   2       19.05       19.01      4.68 o 
  -1   9   2        1.99        3.53      3.50 o 
   0   9   2      669.41      735.49     25.52 o 
   1   9   2     1535.77     1761.98     72.48 o 
   2   9   2       25.12       27.75      5.11 o 
   3   9   2        1.92       11.23      4.57 o 
   4   9   2      168.58      175.45     14.22 o 
   5   9   2        0.42        2.56      9.37 o 
   6   9   2        6.68       -6.82     15.38 o 
   7   9   2        1.97       16.77     15.75 o 
  -7  10   2        0.95        6.92     15.34 o 
  -6  10   2        1.20        1.72      8.17 o 
  -5  10   2        0.21        9.56      8.74 o 
  -4  10   2        1.12       -7.55      7.55 o 
  -3  10   2      103.48      100.52     10.70 o 
  -2  10   2       12.24       18.54      9.21 o 
  -1  10   2       27.15       42.44      5.16 o 
   0  10   2        7.82       21.26      4.56 o 
   1  10   2       18.95        9.41      4.77 o 
   2  10   2       14.90        8.48      4.17 o 
   3  10   2       57.04       53.40      7.52 o 
   4  10   2       18.38        9.40     12.01 o 
   5  10   2        7.48       27.55     12.62 o 
   6  10   2        7.16       27.16     14.31 o 
  -7  11   2        2.31       24.09     18.42 o 
  -6  11   2        0.70       17.73     19.22 o 
  -5  11   2        1.05        6.10      8.48 o 
  -4  11   2        0.86       -6.31      6.32 o 
  -3  11   2        9.47       13.17      6.32 o 
  -2  11   2       12.69       10.78      4.59 o 
  -1  11   2      850.28      832.46     32.49 o 
   0  11   2      199.73      200.30     11.57 o 
   1  11   2      111.67      118.65      9.51 o 
   2  11   2       38.76       38.95      7.24 o 
   3  11   2      150.32      158.12     12.23 o 
   4  11   2       14.23       16.95     10.39 o 
   5  11   2       75.79       95.03     18.25 o 
   6  11   2        7.50       12.24     13.45 o 
  -6  12   2        9.39       12.50     15.69 o 
  -5  12   2       57.88       44.47     15.02 o 
  -4  12   2      161.09      156.38     19.31 o 
  -3  12   2      200.69      168.59     15.22 o 
  -2  12   2        2.96        4.80      5.69 o 
  -1  12   2      170.38      165.03     10.79 o 
   0  12   2      185.62      164.53     11.39 o 
   1  12   2      191.76      197.11     13.64 o 
   2  12   2        5.30       20.18      5.66 o 
   3  12   2      173.59      140.64     11.50 o 
   4  12   2        6.40       12.73     12.26 o 
   5  12   2        2.40        7.52     17.24 o 
   6  12   2       21.16       26.70     16.52 o 
  -6  13   2        0.12        4.61     14.54 o 
  -5  13   2        1.29        3.88      9.53 o 
  -4  13   2      117.04      126.87     14.46 o 
  -3  13   2       45.30       43.94     10.66 o 
  -2  13   2       67.65       64.57     10.16 o 
  -1  13   2       38.44       36.67      5.90 o 
   0  13   2        9.46        6.70      5.47 o 
   1  13   2      615.86      728.62     47.31 o 
   2  13   2        0.80        5.77      7.26 o 
   3  13   2      111.98       89.07     15.83 o 
   4  13   2       20.07       26.56     12.18 o 
   5  13   2        0.00        1.16     10.77 o 
   6  13   2        0.32       21.01     17.02 o 
  -6  14   2        3.45        4.86     15.30 o 
  -5  14   2       22.78        4.35     10.87 o 
  -4  14   2       13.57        6.87      9.06 o 
  -3  14   2      463.80      444.12     44.53 o 
  -2  14   2        0.05       -1.61      7.16 o 
  -1  14   2       49.16       55.08      7.80 o 
   0  14   2       32.07       38.49      8.01 o 
   1  14   2       29.69       33.31      8.49 o 
   2  14   2       12.83       20.92      7.58 o 
   3  14   2       54.61       60.28     11.43 o 
   4  14   2       29.84       23.22     12.30 o 
   5  14   2        0.01      -11.57     12.82 o 
  -5  15   2       10.24       19.66     16.72 o 
  -4  15   2       12.30       10.23     10.16 o 
  -3  15   2      253.03      261.73     30.61 o 
  -2  15   2       19.68       18.95     13.22 o 
  -1  15   2      288.25      318.33     20.20 o 
   0  15   2        5.64       13.22      6.27 o 
   1  15   2        0.01        9.66     11.72 o 
   2  15   2       41.34       54.60      9.81 o 
   3  15   2       79.50       71.93     12.64 o 
   4  15   2       35.10       32.48     14.41 o 
   5  15   2        9.33       15.13     15.40 o 
  -5  16   2        0.10       -2.83     13.88 o 
  -4  16   2        3.22       -5.91     10.27 o 
  -3  16   2       48.67       79.11     19.16 o 
  -2  16   2        3.90        5.67     11.51 o 
  -1  16   2       80.73       83.83     10.51 o 
   0  16   2       18.44       45.10     11.98 o 
   1  16   2       28.22       32.82      8.85 o 
   2  16   2       13.25        9.58      9.00 o 
   3  16   2       30.11       42.33     11.80 o 
   4  16   2       23.98       27.18     14.25 o 
   5  16   2        0.30        3.11     14.12 o 
  -5  17   2       19.38       -4.77     15.99 o 
  -4  17   2        1.39       -0.48      9.93 o 
  -3  17   2       38.18       52.28     16.84 o 
  -2  17   2      154.50      155.01     24.31 o 
  -1  17   2        0.19       10.13      7.77 o 
   0  17   2       43.01       48.14     11.30 o 
   1  17   2       49.24       36.25     13.30 o 
   2  17   2       20.52        8.46      9.67 o 
   3  17   2        8.34       21.68     13.33 o 
   4  17   2        0.98      -16.06     16.06 o 
  -4  18   2        8.86       -1.07     13.37 o 
  -3  18   2        0.17       14.86     13.39 o 
  -2  18   2        8.24       20.64     15.07 o 
  -1  18   2       10.57        8.27     12.18 o 
   0  18   2        5.08       -8.87      8.87 o 
   1  18   2       19.58       20.72     10.06 o 
   2  18   2        0.68       11.49     11.50 o 
   3  18   2        8.95        7.82     13.26 o 
   4  18   2        9.65       -1.62     14.46 o 
  -4  19   2        0.61       -2.75     15.64 o 
  -3  19   2        6.03        1.58     11.47 o 
  -2  19   2        2.08       18.75     15.30 o 
  -1  19   2       64.40       93.59     22.86 o 
   0  19   2        0.28      -11.04     11.04 o 
   1  19   2        0.21        9.48     10.60 o 
   2  19   2        5.36       -2.33      9.65 o 
   3  19   2       15.68       45.49     27.75 o 
  -3  20   2        3.60        2.59     13.58 o 
  -2  20   2        9.07       38.66     20.14 o 
  -1  20   2        0.06       16.05     16.90 o 
   0  20   2        9.22       12.24     15.01 o 
   1  20   2        0.15       -3.23     12.52 o 
   2  20   2       18.01       27.34     33.21 o 
   3  20   2       14.51        7.54     23.90 o 
  -2  21   2        1.13      -13.59     16.48 o 
  -1  21   2        0.63        2.41     15.46 o 
   0  21   2        0.73       27.00     28.78 o 
   1  21   2        0.40      -20.02     24.85 o 
  -7   0   3       30.59       68.41     17.89 o 
  -5   0   3        6.35       29.01     14.71 o 
  -3   0   3      194.54      212.43     32.82 o 
  -1   0   3     1580.49     1339.87     46.42 o 
   1   0   3      613.41      567.12     51.12 o 
   3   0   3       90.74       78.35      9.69 o 
   5   0   3       10.85       14.48      7.36 o 
   7   0   3        0.15        4.99     16.85 o 
  -8   1   3        0.12       20.97     27.51 o 
  -7   1   3        0.31       14.96     10.62 o 
  -6   1   3        0.86        1.23      5.32 o 
  -5   1   3      245.07      242.83     19.21 o 
  -4   1   3       86.85      103.39     11.78 o 
  -3   1   3        2.66        1.63      2.86 o 
  -2   1   3        0.13        0.59      1.81 o 
  -1   1   3      115.54      110.87      5.37 o 
   0   1   3       23.88       18.26      2.07 o 
   1   1   3     2237.98     2188.95     64.00 o 
   2   1   3        1.03        3.54      3.92 o 
   3   1   3      523.74      503.34     18.81 o 
   4   1   3      127.08      119.08      9.29 o 
   5   1   3       27.32       12.99      9.25 o 
   6   1   3       84.50      101.14     16.09 o 
   7   1   3        4.25        5.05     12.11 o 
  -8   2   3        8.21       12.68     18.99 o 
  -7   2   3        8.13        8.41     11.20 o 
  -6   2   3        2.39       18.45      7.92 o 
  -5   2   3      280.00      300.56     18.38 o 
  -4   2   3       39.69       59.07      7.24 o 
  -3   2   3      535.55      523.28     17.99 o 
  -2   2   3      374.91      418.96     13.82 o 
  -1   2   3     1451.72     1309.73     22.27 o 
   0   2   3      153.28      137.12      7.27 o 
   1   2   3       52.89       58.23      4.05 o 
   2   2   3      249.78      270.20     11.86 o 
   3   2   3      302.17      298.49     17.16 o 
   4   2   3       13.47       14.98      4.60 o 
   5   2   3      126.14      131.45     22.97 o 
   6   2   3       20.32       22.61      9.53 o 
   7   2   3        0.49        3.73     16.69 o 
  -8   3   3        0.24       -3.60     15.48 o 
  -7   3   3        0.23       18.40     11.64 o 
  -6   3   3       85.67       99.81     17.35 o 
  -5   3   3      427.33      445.42     31.28 o 
  -4   3   3      777.61      857.44     38.44 o 
  -3   3   3      298.84      316.16     13.01 o 
  -2   3   3        0.06       -1.88      1.88 o 
  -1   3   3     7538.83     6819.75    118.28 o 
   0   3   3      363.55      293.39     20.96 o 
   1   3   3     2055.31     2214.07     60.97 o 
   2   3   3      312.88      350.87     15.08 o 
   3   3   3     2529.59     2447.83    126.13 o 
   4   3   3      189.87      205.72     15.09 o 
   5   3   3      294.18      251.59     20.42 o 
   6   3   3       13.44       21.98      9.54 o 
   7   3   3        1.36      -27.99     27.99 o 
  -8   4   3        3.73       40.15     30.59 o 
  -7   4   3        1.50       -5.71     10.03 o 
  -6   4   3      223.07      259.17     30.53 o 
  -5   4   3        2.57        7.85      6.81 o 
  -4   4   3       29.49       30.42      4.36 o 
  -3   4   3      490.00      414.88     30.06 o 
  -2   4   3      108.12      108.43      9.17 o 
  -1   4   3      574.82      472.07     28.16 o 
   0   4   3      100.07      103.13      6.91 o 
   1   4   3     1155.28     1171.16     27.89 o 
   2   4   3     1126.88     1031.16     59.54 o 
   3   4   3        0.03        5.59      6.26 o 
   4   4   3        1.30        2.84      2.85 o 
   5   4   3        0.00       15.87      8.59 o 
   6   4   3        0.90       -6.19      7.47 o 
   7   4   3        1.57       16.14     20.82 o 
  -7   5   3        4.86       10.30     10.98 o 
  -6   5   3        0.88       -4.18      8.15 o 
  -5   5   3       93.84       78.28     10.86 o 
  -4   5   3        3.26        8.75      9.03 o 
  -3   5   3      124.83      126.64      8.88 o 
  -2   5   3     2789.96     3043.01     90.78 o 
  -1   5   3      233.11      201.36     10.09 o 
   0   5   3       48.70       51.20      3.82 o 
   1   5   3     3108.72     3295.14     98.07 o 
   2   5   3       21.05       27.10      4.65 o 
   3   5   3        0.39       17.48      5.26 o 
   4   5   3        0.38       14.44     10.58 o 
   5   5   3        2.39       -6.84      6.84 o 
   6   5   3        1.66        2.88     10.62 o 
   7   5   3        1.54        3.97     14.79 o 
  -7   6   3        3.25        6.65     10.46 o 
  -6   6   3       54.95       58.25     12.89 o 
  -5   6   3       13.91        6.49      6.27 o 
  -4   6   3        1.62        8.03      8.42 o 
  -3   6   3      159.17      156.23     10.96 o 
  -2   6   3      114.01      118.09      7.92 o 
  -1   6   3       64.58       55.58      3.38 o 
   0   6   3      325.30      326.31     11.92 o 
   1   6   3      393.21      438.13     14.34 o 
   2   6   3       25.63       28.68      3.36 o 
   3   6   3      306.80      284.51     30.61 o 
   4   6   3       19.79        9.43      8.00 o 
   5   6   3        0.20       -1.57      6.32 o 
   6   6   3        1.33        7.47     11.03 o 
   7   6   3        2.82      -10.01     16.70 o 
  -7   7   3        0.40        6.40     10.74 o 
  -6   7   3        0.52       -0.18      6.52 o 
  -5   7   3       50.62       38.97      9.58 o 
  -4   7   3       14.19       44.29     11.31 o 
  -3   7   3       41.70       45.77      6.32 o 
  -2   7   3       54.77       45.94      5.77 o 
  -1   7   3      374.00      383.82     18.71 o 
   0   7   3      146.15      149.02      6.92 o 
   1   7   3      481.18      568.86     20.38 o 
   2   7   3      324.99      331.65     15.94 o 
   3   7   3        3.06        1.45      3.15 o 
   4   7   3       34.55       37.20      8.45 o 
   5   7   3      110.96      111.13     14.60 o 
   6   7   3        2.36       -0.98      9.26 o 
   7   7   3        4.07       28.32     20.36 o 
  -7   8   3        8.25       14.55     15.81 o 
  -6   8   3       15.50        7.68      8.64 o 
  -5   8   3       92.69       67.56     11.44 o 
  -4   8   3       11.02       10.71      8.02 o 
  -3   8   3        6.19        5.53      5.90 o 
  -2   8   3      220.92      196.49     10.76 o 
  -1   8   3      101.07      109.83      5.60 o 
   0   8   3      249.49      290.65     15.87 o 
   1   8   3      218.00      202.62     10.98 o 
   2   8   3       61.64       58.22      6.27 o 
   3   8   3       19.63       14.08      5.08 o 
   4   8   3       51.28       39.47      9.46 o 
   5   8   3       51.49       55.32     10.79 o 
   6   8   3        7.26       16.38     12.80 o 
   7   8   3       15.86       18.02     19.22 o 
  -7   9   3        7.07       23.17     22.13 o 
  -6   9   3        3.54        0.52      8.21 o 
  -5   9   3       20.84       30.99     10.52 o 
  -4   9   3       18.01       24.59      8.57 o 
  -3   9   3       97.09      103.77     11.47 o 
  -2   9   3      577.62      505.93     45.92 o 
  -1   9   3      104.59      116.41      6.47 o 
   0   9   3      136.66      151.07      9.03 o 
   1   9   3       57.84       58.34      6.70 o 
   2   9   3       44.35       34.65      7.55 o 
   3   9   3     1334.77     1360.93     53.22 o 
   4   9   3       71.01       34.84     13.99 o 
   5   9   3       33.81       44.80     12.80 o 
   6   9   3       32.23       19.37     14.19 o 
  -7  10   3        0.48       23.81     18.97 o 
  -6  10   3       13.39       13.11     10.43 o 
  -5  10   3        5.52        3.12      7.36 o 
  -4  10   3        8.88       -1.78      5.50 o 
  -3  10   3       34.63       57.28      8.28 o 
  -2  10   3      100.71       92.09      8.62 o 
  -1  10   3       45.19       38.67      5.64 o 
   0  10   3        7.00        4.54      5.90 o 
   1  10   3       13.05       20.76      5.15 o 
   2  10   3       73.54       73.63     11.72 o 
   3  10   3       54.44       58.55      7.28 o 
   4  10   3       17.35       36.30      9.47 o 
   5  10   3       18.96       11.81     13.29 o 
   6  10   3       24.88       36.63     17.30 o 
  -7  11   3        1.19        4.42     14.96 o 
  -6  11   3        0.26        0.87      9.45 o 
  -5  11   3       10.30        5.38      8.72 o 
  -4  11   3        0.48       -5.01      6.27 o 
  -3  11   3       20.19       22.17      6.90 o 
  -2  11   3      199.36      160.31     21.62 o 
  -1  11   3       54.84       67.41      6.35 o 
   0  11   3       34.25       33.71      8.31 o 
   1  11   3      402.52      477.12     22.81 o 
   2  11   3       24.53       34.55      7.51 o 
   3  11   3      189.86      213.86     15.35 o 
   4  11   3       49.44       49.50     14.14 o 
   5  11   3        0.01       25.85     14.03 o 
   6  11   3        0.97       -3.81     15.17 o 
  -6  12   3        0.77        2.40     13.73 o 
  -5  12   3        1.54       17.80     11.81 o 
  -4  12   3        6.93       -5.62      6.17 o 
  -3  12   3      113.97      113.42     12.46 o 
  -2  12   3        3.52        4.14      5.62 o 
  -1  12   3       80.13       69.53     10.04 o 
   0  12   3       21.59       32.44      9.42 o 
   1  12   3        0.01        8.50      6.85 o 
   2  12   3        1.72        7.68      5.88 o 
   3  12   3        1.70        7.87      5.23 o 
   4  12   3        1.21       12.23     10.77 o 
   5  12   3        0.35        1.50     11.20 o 
   6  12   3        5.56       14.14     15.41 o 
  -6  13   3       12.35       13.84     13.91 o 
  -5  13   3        4.17       -1.94      9.49 o 
  -4  13   3      198.22      176.34     26.77 o 
  -3  13   3       86.20       95.96     12.45 o 
  -2  13   3       83.00       72.23     10.33 o 
  -1  13   3       58.37       55.21      6.80 o 
   0  13   3        0.93        3.03      6.36 o 
   1  13   3      905.82     1061.89     49.25 o 
   2  13   3      150.13      147.51     13.34 o 
   3  13   3        1.37        3.10      5.18 o 
   4  13   3        7.75       11.92     10.75 o 
   5  13   3        0.60       11.25     12.87 o 
   6  13   3        5.87       -2.90     14.13 o 
  -6  14   3        9.31        1.24     13.64 o 
  -5  14   3        0.70        3.23     10.01 o 
  -4  14   3       23.32       17.52     11.38 o 
  -3  14   3      132.29      129.80     20.18 o 
  -2  14   3        1.57       15.25      9.34 o 
  -1  14   3       17.20       15.85      6.67 o 
   0  14   3       34.60       38.67     11.51 o 
   1  14   3       35.99       43.51      8.38 o 
   2  14   3      218.42      204.51     19.00 o 
   3  14   3        0.28       13.15      7.96 o 
   4  14   3       10.58        3.18      9.79 o 
   5  14   3        0.10       -1.15     10.98 o 
  -5  15   3        7.94       -6.32     10.78 o 
  -4  15   3       37.38       33.65     14.91 o 
  -3  15   3        3.70       37.15     13.46 o 
  -2  15   3      631.49      652.57     48.12 o 
  -1  15   3       22.32       33.06      8.57 o 
   0  15   3      134.36      158.75     15.70 o 
   1  15   3        2.90       -1.35      7.99 o 
   2  15   3       82.43       77.59     11.82 o 
   3  15   3        1.64        5.91     11.70 o 
   4  15   3       19.38       30.69     15.03 o 
   5  15   3        2.17       -3.05     12.84 o 
  -5  16   3        5.59       14.76     17.13 o 
  -4  16   3        0.57       12.16     13.68 o 
  -3  16   3       53.77       57.58     16.08 o 
  -2  16   3       38.98       25.03     16.12 o 
  -1  16   3       16.15       35.78      8.42 o 
   0  16   3        4.34       14.86      7.40 o 
   1  16   3       30.73       55.86     12.50 o 
   2  16   3        3.78       -4.36      7.88 o 
   3  16   3        4.58       15.22     10.62 o 
   4  16   3        9.84       11.83     13.09 o 
   5  16   3        7.66       14.95     22.94 o 
  -5  17   3        0.34       10.85     16.96 o 
  -4  17   3        0.01      -11.70     11.70 o 
  -3  17   3        4.60       20.43     14.55 o 
  -2  17   3       17.65       17.02     12.68 o 
  -1  17   3       14.23       11.65     11.28 o 
   0  17   3       72.74       76.38     11.62 o 
   1  17   3       14.48       22.45      9.50 o 
   2  17   3       21.03       13.74     10.65 o 
   3  17   3       97.96      127.10     22.26 o 
   4  17   3        8.23       23.71     15.58 o 
  -4  18   3        0.58        7.48     12.80 o 
  -3  18   3       43.16       18.44     15.57 o 
  -2  18   3       54.68       35.97     20.90 o 
  -1  18   3        3.35       14.31     12.16 o 
   0  18   3      100.54      106.08     23.07 o 
   1  18   3        0.11        6.36     11.11 o 
   2  18   3        0.14        8.84     10.37 o 
   3  18   3       16.87       12.86     13.38 o 
   4  18   3       21.53        8.76     17.77 o 
  -4  19   3        0.47        6.87     16.03 o 
  -3  19   3        7.09       12.73     15.35 o 
  -2  19   3        2.31        0.67     11.20 o 
  -1  19   3       11.27       37.60     16.51 o 
   0  19   3        1.79       -8.77     10.34 o 
   1  19   3        4.67       10.88     15.46 o 
   2  19   3        1.87       -4.61     15.74 o 
   3  19   3       55.57       -3.13     41.49 o 
  -3  20   3        0.45       -3.08     12.91 o 
  -2  20   3       17.31       18.22     16.61 o 
  -1  20   3       13.06       23.17     17.39 o 
   0  20   3       10.98        4.04     12.06 o 
   1  20   3        4.00       -3.15     14.40 o 
   2  20   3        0.99        3.31     19.88 o 
  -2  21   3        2.33       12.11     16.93 o 
  -1  21   3        3.97       -0.51     16.03 o 
   0  21   3       12.37      -13.20     18.91 o 
   1  21   3        0.17       10.97     36.30 o 
  -8   0   4       40.56       57.06     28.18 o 
  -6   0   4       19.55       11.86     14.46 o 
  -4   0   4      119.21      112.66     12.74 o 
  -2   0   4     3634.32     3381.59    227.06 o 
   0   0   4     2179.41     2150.80     89.46 o 
   2   0   4      230.22      218.44     16.31 o 
   4   0   4       91.48       63.55     11.86 o 
   6   0   4       10.97       11.67     27.43 o 
  -8   1   4       10.09        2.58     16.65 o 
  -7   1   4       10.95       22.54     11.58 o 
  -6   1   4      100.53      112.05     15.18 o 
  -5   1   4        0.49       23.67      9.49 o 
  -4   1   4        1.78        6.59      4.63 o 
  -3   1   4      332.53      316.95     11.97 o 
  -2   1   4       10.59       13.60      3.45 o 
  -1   1   4     1124.83     1020.40     39.03 o 
   0   1   4     6135.58     6005.16    187.23 o 
   1   1   4      480.24      474.45     28.03 o 
   2   1   4       21.13       17.29      2.90 o 
   3   1   4       27.89       26.63      3.58 o 
   4   1   4        2.98        8.83      7.45 o 
   5   1   4       37.90       52.11     15.22 o 
   6   1   4        0.75       25.93     13.01 o 
   7   1   4       10.84       11.10     15.49 o 
  -8   2   4        0.21       23.77     22.53 o 
  -7   2   4        2.61       18.20     10.77 o 
  -6   2   4       21.77       39.01      9.13 o 
  -5   2   4      206.49      227.35     15.49 o 
  -4   2   4      105.64       95.12      8.27 o 
  -3   2   4      910.15      913.43     48.18 o 
  -2   2   4       38.02       28.20      3.42 o 
  -1   2   4      190.06      146.25      8.59 o 
   0   2   4    24285.97    25576.24    629.11 o 
   1   2   4     1609.79     1592.30     52.95 o 
   2   2   4       62.33       70.04      7.76 o 
   3   2   4      755.35      772.09     39.43 o 
   4   2   4       13.13       15.41      5.64 o 
   5   2   4       26.28       45.12     14.74 o 
   6   2   4       60.86       42.84     15.11 o 
   7   2   4        1.16       22.87     19.63 o 
  -8   3   4        1.81       19.27     25.20 o 
  -7   3   4        0.01       -5.67     10.49 o 
  -6   3   4      109.23      113.24     15.80 o 
  -5   3   4       87.24       87.29      9.44 o 
  -4   3   4      102.64      128.59      9.78 o 
  -3   3   4       80.21       75.83      5.64 o 
  -2   3   4     1489.02     1524.54     68.78 o 
  -1   3   4      388.17      364.45     26.56 o 
   0   3   4    37300.48    40296.25   1218.88 o 
   1   3   4      502.01      513.44     29.82 o 
   2   3   4       65.79       63.92      5.98 o 
   3   3   4       35.41       21.95      5.11 o 
   4   3   4        7.77       16.11      6.37 o 
   5   3   4        2.66       -5.20      6.22 o 
   6   3   4       11.04       17.36      9.31 o 
   7   3   4        8.35       13.59     18.63 o 
  -8   4   4        0.12       13.93     21.45 o 
  -7   4   4        0.85      -11.03     11.03 o 
  -6   4   4       96.37      115.89     16.68 o 
  -5   4   4        0.01       -1.88      7.14 o 
  -4   4   4       10.34        8.01      7.95 o 
  -3   4   4        2.93       14.06      6.18 o 
  -2   4   4      793.59      795.59     24.45 o 
  -1   4   4     5413.22     5801.95    195.74 o 
   0   4   4     1458.63     1411.71     60.17 o 
   1   4   4      719.01      763.62     25.62 o 
   2   4   4       46.55       45.13      5.99 o 
   3   4   4        0.81       13.19      6.40 o 
   4   4   4        3.96        6.07      7.39 o 
   5   4   4       13.07       13.31      7.99 o 
   6   4   4       15.92       37.30     11.17 o 
   7   4   4        1.55       14.67     21.74 o 
  -7   5   4        0.02       -0.07     11.01 o 
  -6   5   4        0.58        9.27      9.66 o 
  -5   5   4       23.48       43.67      9.85 o 
  -4   5   4       47.88       35.56      9.58 o 
  -3   5   4      332.54      357.46     23.02 o 
  -2   5   4       25.64       27.42      3.21 o 
  -1   5   4        9.95       13.29      4.28 o 
   0   5   4     4262.08     4242.50    113.39 o 
   1   5   4      227.30      226.98     15.64 o 
   2   5   4      186.24      206.90     12.39 o 
   3   5   4       48.19       46.68      7.24 o 
   4   5   4       29.61       30.85      8.63 o 
   5   5   4       20.93       23.85      8.44 o 
   6   5   4        4.00       14.51      8.67 o 
   7   5   4        0.93        9.79     21.87 o 
  -7   6   4        2.38        2.43      9.70 o 
  -6   6   4        0.60        8.36      8.97 o 
  -5   6   4      228.36      207.22     18.85 o 
  -4   6   4        0.00       19.16     10.63 o 
  -3   6   4       86.48       89.47      8.04 o 
  -2   6   4      948.69      865.96     37.21 o 
  -1   6   4       35.95       42.22      4.42 o 
   0   6   4       33.38       20.88      5.44 o 
   1   6   4     1375.47     1470.62     48.88 o 
   2   6   4       14.34        4.78      4.39 o 
   3   6   4        9.20       23.88      6.51 o 
   4   6   4        2.43       12.93      9.09 o 
   5   6   4        1.21       15.21     13.65 o 
   6   6   4       11.24       20.38     13.21 o 
   7   6   4        0.07       -7.28     26.54 o 
  -7   7   4        7.73       21.91     11.89 o 
  -6   7   4        0.00        2.02      7.21 o 
  -5   7   4       36.32       43.76     10.74 o 
  -4   7   4        5.65       11.17      5.87 o 
  -3   7   4       14.84       13.21      9.61 o 
  -2   7   4      113.71      112.27      8.13 o 
  -1   7   4     2612.81     2473.94    124.69 o 
   0   7   4      776.98      910.13     34.48 o 
   1   7   4      516.79      535.87     19.08 o 
   2   7   4      143.98      151.13      8.25 o 
   3   7   4       62.77       67.07      9.52 o 
   4   7   4        1.31       29.39     14.84 o 
   5   7   4        8.24       14.27     18.90 o 
   6   7   4        2.69        1.19     10.00 o 
   7   7   4        6.00       43.00     27.13 o 
  -7   8   4        2.28        4.28     14.02 o 
  -6   8   4        3.67       14.62      9.40 o 
  -5   8   4        8.55        3.38      7.18 o 
  -4   8   4       26.58       30.82      9.90 o 
  -3   8   4      191.05      197.71     21.06 o 
  -2   8   4      730.06      716.80     62.38 o 
  -1   8   4     1085.70     1251.84     50.09 o 
   0   8   4     1877.47     2221.94     67.83 o 
   1   8   4      354.05      352.45     18.96 o 
   2   8   4       74.74       68.65      5.92 o 
   3   8   4       46.14       46.77      8.27 o 
   4   8   4      112.71      139.47     19.25 o 
   5   8   4       11.08       22.76      9.03 o 
   6   8   4       35.54       26.88     14.43 o 
  -7   9   4       12.56       28.11     18.77 o 
  -6   9   4       25.64       23.10     11.01 o 
  -5   9   4       20.33       28.79      9.60 o 
  -4   9   4       33.92       25.70     12.91 o 
  -3   9   4       62.87       62.55      7.58 o 
  -2   9   4       14.06       12.57      6.30 o 
  -1   9   4      172.10      162.84      9.74 o 
   0   9   4        8.33        2.98      3.18 o 
   1   9   4        0.10        9.71      3.91 o 
   2   9   4      101.23      112.47      8.86 o 
   3   9   4      527.45      509.35     36.51 o 
   4   9   4        1.87       15.11      9.06 o 
   5   9   4       10.20       20.23     16.49 o 
   6   9   4        9.74       14.05     14.25 o 
  -7  10   4        1.49       11.72     17.35 o 
  -6  10   4        0.59      -15.40     15.40 o 
  -5  10   4       14.37       21.08      9.20 o 
  -4  10   4       12.38       12.71      9.46 o 
  -3  10   4      183.34      181.17     20.03 o 
  -2  10   4        0.00        1.33      2.65 o 
  -1  10   4      503.87      400.80     17.36 o 
   0  10   4        0.98        7.09      6.41 o 
   1  10   4       70.05       64.77      6.80 o 
   2  10   4        1.69       10.35      6.05 o 
   3  10   4       40.43       41.94     11.11 o 
   4  10   4        0.69        6.03      7.36 o 
   5  10   4        1.62        5.82     11.66 o 
   6  10   4        1.44        1.45     11.05 o 
  -7  11   4        1.09       24.24     23.11 o 
  -6  11   4       21.21       -2.11     14.80 o 
  -5  11   4        8.98       17.70     11.07 o 
  -4  11   4      116.55      109.55     16.66 o 
  -3  11   4       27.69       24.86      7.07 o 
  -2  11   4       36.46       31.97      5.77 o 
  -1  11   4       60.44       63.87      6.40 o 
   0  11   4      737.65      799.58     33.67 o 
   1  11   4       66.57       73.08      9.13 o 
   2  11   4      317.03      306.33     20.34 o 
   3  11   4      156.27      174.89     16.68 o 
   4  11   4       30.13       33.12     13.46 o 
   5  11   4       16.85        3.60     11.10 o 
   6  11   4        0.98        2.47     12.27 o 
  -6  12   4        0.99       28.28     17.97 o 
  -5  12   4       33.72       23.65     13.02 o 
  -4  12   4       98.61      118.60     18.77 o 
  -3  12   4       33.92       83.99     19.75 o 
  -2  12   4        3.02       -6.69      7.54 o 
  -1  12   4       57.38       65.72      6.80 o 
   0  12   4      172.83      182.70     12.80 o 
   1  12   4       82.92       86.41      9.69 o 
   2  12   4      377.22      340.95     30.52 o 
   3  12   4        1.48        1.89      6.57 o 
   4  12   4        6.54       29.33     18.10 o 
   5  12   4        2.60       10.56     12.54 o 
   6  12   4        5.79        0.21     13.95 o 
  -6  13   4        7.36       16.52     24.53 o 
  -5  13   4        0.43       -4.87     13.78 o 
  -4  13   4       42.81       30.88     14.52 o 
  -3  13   4       22.12       53.56     17.56 o 
  -2  13   4      308.06      277.87     26.09 o 
  -1  13   4       98.50      103.39      9.04 o 
   0  13   4      250.64      266.44     16.83 o 
   1  13   4      105.64      115.41     11.48 o 
   2  13   4      165.02      170.09     14.43 o 
   3  13   4        0.58        9.55      9.07 o 
   4  13   4        3.52       14.00     12.08 o 
   5  13   4        0.23        1.49     11.70 o 
  -6  14   4        1.84       -7.01     17.57 o 
  -5  14   4       13.60       34.74     13.80 o 
  -4  14   4       12.67       22.23     12.69 o 
  -3  14   4       46.04       46.90     16.24 o 
  -2  14   4      559.66      534.92     46.44 o 
  -1  14   4      219.81      231.36     16.20 o 
   0  14   4      118.45       99.67     10.35 o 
   1  14   4       44.71       40.97      8.00 o 
   2  14   4       67.40       56.97      9.38 o 
   3  14   4        3.08        1.94     12.49 o 
   4  14   4        0.82       11.23     12.21 o 
   5  14   4        0.18        8.73     13.87 o 
  -5  15   4        0.52       10.61     11.61 o 
  -4  15   4        9.64        2.39     11.72 o 
  -3  15   4       83.03       94.66     18.57 o 
  -2  15   4        3.23       18.64     15.82 o 
  -1  15   4        1.38        3.28     11.76 o 
   0  15   4       44.58       36.42      8.96 o 
   1  15   4       38.31       40.82      9.12 o 
   2  15   4        1.33       10.19      7.19 o 
   3  15   4        0.17       31.37     20.12 o 
   4  15   4        1.74       -0.84      9.81 o 
   5  15   4        0.17       -3.12     13.20 o 
  -5  16   4        9.77       27.37     15.76 o 
  -4  16   4        6.52       13.43     12.53 o 
  -3  16   4       57.72       36.24     14.13 o 
  -2  16   4       62.62       68.69     16.06 o 
  -1  16   4      127.01      117.00     18.38 o 
   0  16   4        0.03        8.97      7.84 o 
   1  16   4       28.25       18.10      8.32 o 
   2  16   4        3.00        7.27      7.92 o 
   3  16   4        5.10       15.42     19.17 o 
   4  16   4        0.00        5.27     12.05 o 
  -5  17   4        4.82        4.49     14.81 o 
  -4  17   4       15.75        9.04     12.57 o 
  -3  17   4        0.00       10.20     12.63 o 
  -2  17   4      267.81      287.04     32.74 o 
  -1  17   4        0.03       -5.72      9.83 o 
   0  17   4       96.75      104.00     16.84 o 
   1  17   4        0.22        5.12      8.42 o 
   2  17   4        1.83        1.51     10.22 o 
   3  17   4        2.13       -5.97     12.18 o 
   4  17   4       14.45       13.66     16.62 o 
  -4  18   4        0.62       10.82     14.00 o 
  -3  18   4        6.28       21.02     22.91 o 
  -2  18   4       51.10       70.77     19.56 o 
  -1  18   4       13.95       21.29     12.74 o 
   0  18   4       25.96       31.35     12.25 o 
   1  18   4        3.72       -8.52     10.21 o 
   2  18   4        2.14       27.23     13.38 o 
   3  18   4        1.03       21.26     15.99 o 
  -4  19   4        1.53       13.13     16.37 o 
  -3  19   4        7.23       13.35     16.23 o 
  -2  19   4       12.24        0.22     10.78 o 
  -1  19   4       25.77        9.47     13.32 o 
   0  19   4        2.27        3.85     11.63 o 
   1  19   4        0.04       -0.02     12.75 o 
   2  19   4       19.10       16.71     18.05 o 
   3  19   4       52.04       66.40     40.39 o 
  -3  20   4        0.90        6.34     15.68 o 
  -2  20   4        0.52        0.27     11.98 o 
  -1  20   4        0.25       11.19     22.84 o 
   0  20   4        1.12       14.99     13.91 o 
   1  20   4        2.91       -1.78     19.56 o 
   2  20   4        0.72       -8.20     22.08 o 
  -1  21   4        2.24       -3.80     18.48 o 
   0  21   4        0.10       11.56     20.82 o 
   1  21   4        2.22       30.72     35.10 o 
  -7   0   5       14.99       27.97     55.95 o 
  -5   0   5      509.71      523.77     36.78 o 
  -3   0   5     3215.58     3719.20    236.06 o 
  -1   0   5      344.81      310.20     13.45 o 
   1   0   5     1624.74     1552.75     56.15 o 
   3   0   5       21.28       13.74     10.49 o 
   5   0   5        0.01        7.28     13.32 o 
   7   0   5       10.34       -1.43     19.55 o 
  -8   1   5        4.99       10.35     15.26 o 
  -7   1   5        1.14        3.42      9.17 o 
  -6   1   5        1.43        0.79      5.68 o 
  -5   1   5      255.26      278.16     17.56 o 
  -4   1   5      229.99      221.08     12.34 o 
  -3   1   5       49.57       53.42      5.17 o 
  -2   1   5       38.91       40.99      3.50 o 
  -1   1   5        1.09        6.57      2.04 o 
   0   1   5      196.43      165.46     14.51 o 
   1   1   5       21.46       20.08      2.45 o 
   2   1   5        1.26       14.77      4.87 o 
   3   1   5       27.53       26.10      4.57 o 
   4   1   5       88.53       63.56     10.62 o 
   5   1   5       32.52       50.82      9.56 o 
   6   1   5       10.37       26.85     14.49 o 
   7   1   5        0.00       13.30     14.49 o 
  -8   2   5        1.68        3.83     14.94 o 
  -7   2   5        6.99       19.82     11.77 o 
  -6   2   5        0.34        2.02      5.93 o 
  -5   2   5       36.31       29.90      7.10 o 
  -4   2   5      115.51      107.82      8.31 o 
  -3   2   5      358.03      364.60     16.18 o 
  -2   2   5        3.28       10.97      2.31 o 
  -1   2   5     2558.56     2438.29     78.12 o 
   0   2   5       11.02       16.22      2.42 o 
   1   2   5      249.71      223.87     12.18 o 
   2   2   5        4.56        5.72      8.15 o 
   3   2   5        1.01        6.50      6.55 o 
   4   2   5       31.71       39.46      7.48 o 
   5   2   5       52.88       56.63     14.17 o 
   6   2   5        0.46        3.77     10.97 o 
   7   2   5        2.18      -18.90     19.24 o 
  -8   3   5        0.04       -8.61     19.62 o 
  -7   3   5        2.55       -1.62     10.32 o 
  -6   3   5        6.28       21.14      9.20 o 
  -5   3   5       35.28       40.05      9.16 o 
  -4   3   5       28.09       45.30      6.80 o 
  -3   3   5     1467.68     1667.12     61.50 o 
  -2   3   5       14.40       11.98      4.01 o 
  -1   3   5        4.29        1.81      5.30 o 
   0   3   5       34.88       38.93      3.45 o 
   1   3   5        4.96       22.44      6.42 o 
   2   3   5      135.24      148.70     10.53 o 
   3   3   5       53.40       45.99      7.35 o 
   4   3   5      188.99      208.20     20.04 o 
   5   3   5       95.13      102.58     13.87 o 
   6   3   5        0.02       -5.17     11.30 o 
   7   3   5        0.49        3.43     18.28 o 
  -8   4   5        0.44       -4.83     22.61 o 
  -7   4   5        1.30       12.44     12.26 o 
  -6   4   5      113.45      110.66     16.05 o 
  -5   4   5      181.17      185.79     16.40 o 
  -4   4   5      107.59       85.92     11.45 o 
  -3   4   5     1179.28     1223.50     97.55 o 
  -2   4   5      273.79      229.63     10.07 o 
  -1   4   5     1146.63     1107.64     34.65 o 
   0   4   5      105.28       79.90      6.10 o 
   1   4   5        0.25        0.71      2.66 o 
   2   4   5      358.04      343.43     31.43 o 
   3   4   5      146.06      137.25     11.62 o 
   4   4   5      134.15      137.87     13.99 o 
   5   4   5        0.35       10.39      8.03 o 
   6   4   5        8.15       11.85     14.63 o 
   7   4   5        0.75       -6.01     19.75 o 
  -7   5   5        9.56       -5.67      9.69 o 
  -6   5   5       34.00       48.12     14.19 o 
  -5   5   5        6.54       11.25      7.77 o 
  -4   5   5      203.29      208.50     14.83 o 
  -3   5   5       47.79       46.19      5.99 o 
  -2   5   5      112.79       86.50      5.70 o 
  -1   5   5     1885.64     1850.32     82.51 o 
   0   5   5       47.87       49.40      5.87 o 
   1   5   5      219.16      222.07     15.79 o 
   2   5   5       41.94       39.83      6.37 o 
   3   5   5        1.09       -1.15      6.51 o 
   4   5   5        0.52       14.41      7.02 o 
   5   5   5       61.37       48.50     11.39 o 
   6   5   5        2.27       29.36     15.54 o 
   7   5   5        0.95       11.09     26.45 o 
  -7   6   5        2.26       -5.42     10.12 o 
  -6   6   5       65.36       54.68     12.44 o 
  -5   6   5       58.24       38.37     14.93 o 
  -4   6   5      161.35      160.13     16.13 o 
  -3   6   5        4.55       20.82      6.22 o 
  -2   6   5      194.58      184.34     17.18 o 
  -1   6   5       48.82       53.70      5.43 o 
   0   6   5       67.49       61.46      7.44 o 
   1   6   5      241.16      243.85     10.43 o 
   2   6   5      618.79      655.72     42.65 o 
   3   6   5       21.29       23.96      7.70 o 
   4   6   5        1.68        5.22      7.29 o 
   5   6   5       29.81       24.23      9.61 o 
   6   6   5        4.95        7.91     11.97 o 
   7   6   5        1.31        5.86     23.39 o 
  -7   7   5        1.52       20.85     13.73 o 
  -6   7   5        2.75       22.09     18.93 o 
  -5   7   5        2.93        2.67      7.24 o 
  -4   7   5        0.97        6.32     10.22 o 
  -3   7   5       14.52       16.11      4.46 o 
  -2   7   5      408.84      302.89     26.13 o 
  -1   7   5      609.45      605.45     27.66 o 
   0   7   5       11.98       11.22      2.95 o 
   1   7   5       17.91       23.21      3.90 o 
   2   7   5      190.23      172.99     10.61 o 
   3   7   5        2.67       19.52      7.44 o 
   4   7   5      318.54      366.25     32.80 o 
   5   7   5        1.48       -0.56      7.69 o 
   6   7   5        0.46        4.70     11.17 o 
  -7   8   5        1.46       -4.35     12.23 o 
  -6   8   5        4.52        4.44      8.94 o 
  -5   8   5       42.69       49.72     10.73 o 
  -4   8   5        5.49       12.27      6.94 o 
  -3   8   5       89.38       70.94      6.38 o 
  -2   8   5      107.58      117.18     11.16 o 
  -1   8   5      440.12      429.80     20.29 o 
   0   8   5       19.16       21.64      4.01 o 
   1   8   5       38.85       43.34      5.00 o 
   2   8   5      173.82      167.60     17.91 o 
   3   8   5        4.05       -3.39      7.84 o 
   4   8   5      659.77      813.66     50.64 o 
   5   8   5        0.03        1.65      7.55 o 
   6   8   5        1.94       -4.18     11.26 o 
  -7   9   5        0.00        4.20     13.50 o 
  -6   9   5        0.02        3.11      8.60 o 
  -5   9   5       56.33       21.46     11.54 o 
  -4   9   5       56.86       48.13      8.81 o 
  -3   9   5      333.04      322.26     26.32 o 
  -2   9   5        0.44        9.54      7.58 o 
  -1   9   5       72.42       73.05      7.95 o 
   0   9   5        1.10       14.14      7.24 o 
   1   9   5        4.95       15.08      6.02 o 
   2   9   5       57.19       53.91     10.33 o 
   3   9   5        9.69        7.86      7.10 o 
   4   9   5       27.22       45.46     13.01 o 
   5   9   5        0.44       13.91      9.20 o 
   6   9   5       15.85        6.00     11.71 o 
  -7  10   5        0.00       -6.64     16.30 o 
  -6  10   5        2.49       13.25     11.65 o 
  -5  10   5        9.20       33.78     17.06 o 
  -4  10   5      268.80      254.72     25.02 o 
  -3  10   5        3.21       24.29     14.14 o 
  -2  10   5        0.17        6.01      4.31 o 
  -1  10   5       68.32       60.98      8.13 o 
   0  10   5       34.12       37.87      5.02 o 
   1  10   5       29.85       35.42      5.94 o 
   2  10   5       73.36       70.78      7.89 o 
   3  10   5       23.19       28.76      8.80 o 
   4  10   5        2.50        2.85      6.76 o 
   5  10   5        0.66       -2.73     10.58 o 
   6  10   5       13.31       47.14     18.38 o 
  -7  11   5        2.51       19.02     19.87 o 
  -6  11   5        0.04        2.25     12.68 o 
  -5  11   5        0.01        9.88     10.42 o 
  -4  11   5      369.81      389.46     35.18 o 
  -3  11   5      374.18      407.96     31.82 o 
  -2  11   5      337.34      382.70     30.15 o 
  -1  11   5       24.17       24.71      4.18 o 
   0  11   5        9.90       28.06      5.34 o 
   1  11   5        4.71       11.21      5.21 o 
   2  11   5      389.91      368.59     22.51 o 
   3  11   5       12.04       28.54     13.81 o 
   4  11   5       12.81       11.19      8.69 o 
   5  11   5        6.71       -2.04     10.77 o 
   6  11   5        6.35      -16.29     16.29 o 
  -6  12   5        0.30        5.54     16.04 o 
  -5  12   5        3.68        3.35     10.59 o 
  -4  12   5        3.74       26.45     12.19 o 
  -3  12   5      123.36      112.94     16.51 o 
  -2  12   5       36.26       42.65     15.55 o 
  -1  12   5       76.53       63.47      9.72 o 
   0  12   5       94.20       84.35      8.78 o 
   1  12   5      122.20      120.78     12.63 o 
   2  12   5      108.92      100.32     11.83 o 
   3  12   5       96.51       71.40     12.51 o 
   4  12   5       23.08       43.24     15.91 o 
   5  12   5        2.70       -6.82     13.04 o 
  -6  13   5        4.86        4.65     12.54 o 
  -5  13   5        1.85       -5.30     11.44 o 
  -4  13   5        3.43       -5.54      9.60 o 
  -3  13   5       96.04       91.46     15.77 o 
  -2  13   5       70.65       52.63     12.37 o 
  -1  13   5        8.06        9.29      8.90 o 
   0  13   5       10.27        6.60      6.70 o 
   1  13   5       77.81       61.77     16.71 o 
   2  13   5       50.31       47.25      9.03 o 
   3  13   5       66.01       47.63     14.31 o 
   4  13   5       21.09       14.41     15.06 o 
   5  13   5        0.10       18.82     17.98 o 
  -6  14   5       19.06        5.96     19.81 o 
  -5  14   5        1.31       35.58     15.62 o 
  -4  14   5       12.60       29.06     13.47 o 
  -3  14   5      147.79      119.42     18.64 o 
  -2  14   5       39.43       50.31     12.27 o 
  -1  14   5        2.08       12.12     10.10 o 
   0  14   5        0.18       10.95      5.79 o 
   1  14   5        6.67        8.81      8.78 o 
   2  14   5       10.05       26.69      8.52 o 
   3  14   5        1.18        9.27      8.61 o 
   4  14   5       62.87       51.93     18.60 o 
   5  14   5       16.21       21.06     22.69 o 
  -5  15   5       31.15       34.49     19.03 o 
  -4  15   5        4.26       -7.28     11.23 o 
  -3  15   5       28.40       31.99     13.73 o 
  -2  15   5       28.57       45.75     13.30 o 
  -1  15   5        6.88       -4.27      6.13 o 
   0  15   5       34.83       29.42     10.06 o 
   1  15   5       60.96       39.34     11.34 o 
   2  15   5        7.94        7.10      9.66 o 
   3  15   5        3.16       19.86     19.75 o 
   4  15   5        4.24        4.22     19.73 o 
   5  15   5        0.40       18.36     17.86 o 
  -5  16   5        0.21       -3.30     12.27 o 
  -4  16   5        8.33       -2.57     11.00 o 
  -3  16   5      128.62      111.59     20.79 o 
  -2  16   5       19.40       28.37     14.97 o 
  -1  16   5       47.42       59.37     13.62 o 
   0  16   5        0.03       19.19      9.37 o 
   1  16   5       10.27        9.56      6.79 o 
   2  16   5       19.44       14.16     10.07 o 
   3  16   5        2.93       -5.46     11.51 o 
   4  16   5        0.03       12.99     15.45 o 
  -5  17   5        0.31        9.54     14.79 o 
  -4  17   5        1.52       19.08     14.68 o 
  -3  17   5       15.71       13.37     16.06 o 
  -2  17   5       20.62       30.97     14.21 o 
  -1  17   5        1.01       12.16     11.42 o 
   0  17   5        2.71       10.99      9.40 o 
   1  17   5       52.21       86.94     17.06 o 
   2  17   5       19.71       22.79     12.39 o 
   3  17   5        9.56       32.09     16.48 o 
   4  17   5        2.19       -3.11     13.76 o 
  -4  18   5        0.00        7.30     14.08 o 
  -3  18   5       20.60       14.39     14.94 o 
  -2  18   5       11.53       13.00     12.78 o 
  -1  18   5        0.68        0.68      9.73 o 
   0  18   5        0.15       25.06     22.88 o 
   1  18   5        0.29        6.36     12.48 o 
   2  18   5        0.00      -18.48     18.48 o 
   3  18   5       11.16       30.08     21.60 o 
  -3  19   5        0.00      126.08     78.60 o 
  -2  19   5        0.00       10.17     13.33 o 
  -1  19   5       26.32       13.19     13.54 o 
   0  19   5        0.69       26.37     18.60 o 
   1  19   5        6.39       -3.10     18.66 o 
   2  19   5        2.39       -0.15     13.95 o 
   3  19   5        3.05        0.94     18.91 o 
  -3  20   5        3.86       14.86     17.30 o 
  -2  20   5       22.14       40.72     18.95 o 
  -1  20   5       31.05       19.93     15.83 o 
   0  20   5        1.34        6.58     16.69 o 
   1  20   5        4.39       13.15     25.64 o 
   2  20   5        7.28      -31.66     31.66 o 
  -1  21   5        0.13        4.46     16.02 o 
   0  21   5        0.02       46.67     56.25 o 
  -8   0   6       31.21       12.47     23.69 o 
  -6   0   6        0.05      -10.50     10.50 o 
  -4   0   6      200.65      203.90     23.24 o 
  -2   0   6     3972.39     4008.48    437.41 o 
   0   0   6     1123.91     1047.49     51.76 o 
   2   0   6     1547.75     1703.75    105.48 o 
   4   0   6        4.27        2.56     11.78 o 
   6   0   6       30.37       25.88     20.80 o 
  -8   1   6        7.41        2.06     13.40 o 
  -7   1   6        2.33        1.42     11.89 o 
  -6   1   6        0.86        1.80      5.94 o 
  -5   1   6      496.69      596.14     30.99 o 
  -4   1   6        9.10       15.52      5.75 o 
  -3   1   6      691.57      696.56     26.92 o 
  -2   1   6       65.53       61.75      4.89 o 
  -1   1   6       33.19       30.93      3.25 o 
   0   1   6     1541.94     1462.88     43.88 o 
   1   1   6       11.68        7.00      3.73 o 
   2   1   6     1037.28      940.96     52.27 o 
   3   1   6       46.53       49.77      6.96 o 
   4   1   6        6.20       12.79     11.19 o 
   5   1   6        0.37       32.14     13.01 o 
   6   1   6        0.04       15.06     13.34 o 
   7   1   6        6.21       34.71     20.74 o 
  -8   2   6        0.21       18.23     16.58 o 
  -7   2   6        8.04       20.71     12.58 o 
  -6   2   6        9.60        8.43      9.15 o 
  -5   2   6        4.49        1.96      4.95 o 
  -4   2   6       11.62       16.94      5.74 o 
  -3   2   6       44.56       44.12      6.32 o 
  -2   2   6      541.20      590.56     32.84 o 
  -1   2   6       32.40       44.80      5.55 o 
   0   2   6      425.30      410.18     14.85 o 
   1   2   6      334.45      288.84     17.69 o 
   2   2   6      151.35      168.53     11.65 o 
   3   2   6      135.74      130.97     15.01 o 
   4   2   6       13.62       22.44     10.12 o 
   5   2   6        7.68        1.04     12.67 o 
   6   2   6        6.04       -7.70     12.56 o 
   7   2   6        3.11      -15.79     21.88 o 
  -8   3   6        1.58       30.70     21.74 o 
  -7   3   6        3.58        6.49      9.81 o 
  -6   3   6        8.11       17.77      8.65 o 
  -5   3   6       22.37       35.21     13.03 o 
  -4   3   6      227.71      247.20     14.41 o 
  -3   3   6       43.63       44.17      4.78 o 
  -2   3   6      215.07      200.08      8.30 o 
  -1   3   6      463.15      466.70     13.82 o 
   0   3   6      299.91      270.20     10.14 o 
   1   3   6       22.37       21.70      4.08 o 
   2   3   6      220.03      252.95     15.09 o 
   3   3   6        0.60       13.16      6.39 o 
   4   3   6        4.49        0.83      6.10 o 
   5   3   6       16.09       24.04      9.41 o 
   6   3   6       17.89       32.46     16.76 o 
   7   3   6        3.19       17.80     25.47 o 
  -8   4   6        6.46        7.12     19.53 o 
  -7   4   6       16.92       32.88     12.41 o 
  -6   4   6        9.55       22.50      9.41 o 
  -5   4   6      111.65      147.61     14.74 o 
  -4   4   6        2.72       -0.79      3.32 o 
  -3   4   6       30.41       30.70      4.06 o 
  -2   4   6       11.14       13.79      3.97 o 
  -1   4   6       73.65       68.34      7.68 o 
   0   4   6     1246.77     1374.08     39.23 o 
   1   4   6     3182.67     3291.91    110.71 o 
   2   4   6      396.25      477.52     25.04 o 
   3   4   6        3.00       -1.06      5.17 o 
   4   4   6        6.34        6.29      6.55 o 
   5   4   6      100.57       93.43     14.11 o 
   6   4   6       10.38       19.46     14.34 o 
  -7   5   6        1.98       -5.00     11.69 o 
  -6   5   6      149.71      137.59     17.07 o 
  -5   5   6      131.08      130.93     17.05 o 
  -4   5   6       11.31       22.78     11.33 o 
  -3   5   6       35.94       32.84      5.11 o 
  -2   5   6       22.68       19.99      5.91 o 
  -1   5   6     1064.86     1135.94     61.21 o 
   0   5   6     7551.21     7743.95    241.47 o 
   1   5   6     1813.49     1880.59     58.36 o 
   2   5   6       72.34       72.65      8.70 o 
   3   5   6       16.32       16.88      8.46 o 
   4   5   6        0.04       -6.99      8.16 o 
   5   5   6       16.24       38.20     25.42 o 
   6   5   6        0.06        0.09     11.61 o 
  -7   6   6        6.37        9.95     13.29 o 
  -6   6   6        0.18       -0.81      8.20 o 
  -5   6   6      292.34      312.51     24.04 o 
  -4   6   6        1.73        1.75      7.03 o 
  -3   6   6      186.95      176.76     19.74 o 
  -2   6   6      383.64      405.83     18.62 o 
  -1   6   6      114.47      113.73     11.52 o 
   0   6   6      166.02      156.69     11.16 o 
   1   6   6     3813.48     4090.26    207.13 o 
   2   6   6      429.15      500.51     26.57 o 
   3   6   6       23.47       21.37     16.09 o 
   4   6   6      128.76      128.78     14.76 o 
   5   6   6       10.46       17.21     11.53 o 
   6   6   6        0.80       22.67     21.10 o 
  -7   7   6       10.19       18.97     14.31 o 
  -6   7   6        4.26        0.01      6.77 o 
  -5   7   6       32.49       34.04     17.92 o 
  -4   7   6       17.67       24.31     10.17 o 
  -3   7   6      355.07      411.73     28.59 o 
  -2   7   6       16.26       15.59     10.73 o 
  -1   7   6       19.11       33.56      6.03 o 
   0   7   6      154.13      173.70     10.62 o 
   1   7   6       17.06       10.99      4.04 o 
   2   7   6       53.49       50.90      8.11 o 
   3   7   6       43.05       46.94     10.16 o 
   4   7   6       18.79       12.22      8.22 o 
   5   7   6        0.94       10.11      8.50 o 
   6   7   6        1.19        3.49     17.35 o 
  -7   8   6        0.38       25.17     15.67 o 
  -6   8   6        2.73        8.38     14.09 o 
  -5   8   6        8.72       20.14     10.47 o 
  -4   8   6       14.09       15.20      6.67 o 
  -3   8   6       12.84        4.57      6.57 o 
  -2   8   6      738.42      719.86     40.21 o 
  -1   8   6      154.96      163.65     13.69 o 
   0   8   6       83.56       77.20     10.61 o 
   1   8   6      399.04      366.84     16.24 o 
   2   8   6       27.77       24.09     15.02 o 
   3   8   6       53.25       48.63     10.04 o 
   4   8   6        1.93        7.32     11.49 o 
   5   8   6        0.31        7.12      9.69 o 
   6   8   6        1.87       36.42     24.02 o 
  -7   9   6       17.39       27.08     16.77 o 
  -6   9   6       18.81        9.30     12.06 o 
  -5   9   6       29.70       50.41     20.07 o 
  -4   9   6      218.12      192.96     21.16 o 
  -3   9   6      341.73      350.18     28.00 o 
  -2   9   6       36.72       34.37      6.24 o 
  -1   9   6      177.77      214.89     13.74 o 
   0   9   6       89.64       79.30      9.22 o 
   1   9   6        0.33        5.42      7.03 o 
   2   9   6        4.02       18.68      9.79 o 
   3   9   6      180.08      190.51     23.27 o 
   4   9   6        3.02        8.37      9.30 o 
   5   9   6       10.77        2.83      8.94 o 
   6   9   6        5.97       11.81     19.78 o 
  -7  10   6        0.50        4.01     11.97 o 
  -6  10   6        0.29       -0.70      9.84 o 
  -5  10   6        3.28       -1.78     15.29 o 
  -4  10   6      223.25      243.39     36.03 o 
  -3  10   6      246.54      257.52     23.29 o 
  -2  10   6        7.02        7.81      4.47 o 
  -1  10   6      262.86      266.39     27.04 o 
   0  10   6      143.95      139.29      9.38 o 
   1  10   6       57.63       56.42      9.66 o 
   2  10   6       14.64       -0.25      7.70 o 
   3  10   6       45.97       53.52     11.18 o 
   4  10   6       12.17       22.16     12.78 o 
   5  10   6        0.01        3.80     11.14 o 
   6  10   6        8.46       -6.69     16.66 o 
  -7  11   6        3.51        3.26     15.29 o 
  -6  11   6        0.05       -8.02     12.52 o 
  -5  11   6       48.09       56.32     22.48 o 
  -4  11   6       44.85       73.51     14.55 o 
  -3  11   6       46.16       91.37     32.94 o 
  -2  11   6      276.73      265.88     22.81 o 
  -1  11   6      172.15      143.29     14.87 o 
   0  11   6       31.82       40.26      5.79 o 
   1  11   6      121.86      112.37     10.22 o 
   2  11   6       41.46       42.79      9.96 o 
   3  11   6        5.72        2.27      7.29 o 
   4  11   6        2.67       12.59     14.22 o 
   5  11   6        3.79       13.80     14.28 o 
  -6  12   6        4.77        1.04     10.63 o 
  -5  12   6        0.24        0.31      9.28 o 
  -4  12   6        1.88        1.79      9.79 o 
  -3  12   6        8.26       19.34     17.48 o 
  -2  12   6        0.32       14.36     10.57 o 
  -1  12   6      130.76      128.79     13.29 o 
   0  12   6       23.57       33.70      7.17 o 
   1  12   6        0.11        9.12      7.18 o 
   2  12   6        3.46       14.19     11.03 o 
   3  12   6       47.43       44.07     12.01 o 
   4  12   6        0.05       -4.33     11.23 o 
   5  12   6        0.59       13.60     14.89 o 
  -6  13   6        0.80       22.45     16.74 o 
  -5  13   6        3.88       28.98     32.92 o 
  -4  13   6        0.18      -10.33     11.02 o 
  -3  13   6      186.77      165.91     20.73 o 
  -2  13   6       48.05       59.16     13.60 o 
  -1  13   6      133.36      106.64     12.76 o 
   0  13   6        0.00       11.31      6.42 o 
   1  13   6       62.88       66.87      9.27 o 
   2  13   6        2.18        5.89      9.62 o 
   3  13   6        2.19       14.06     10.89 o 
   4  13   6       18.31       30.09     14.61 o 
   5  13   6        3.56        1.15     13.44 o 
  -6  14   6        1.01       87.10     58.83 o 
  -5  14   6        7.12       37.32     27.54 o 
  -4  14   6        0.09        1.56     12.26 o 
  -3  14   6       72.97       83.95     16.45 o 
  -2  14   6        9.40        4.97      9.59 o 
  -1  14   6       32.30       15.07      7.45 o 
   0  14   6        7.38       -4.87      6.81 o 
   1  14   6        5.41        8.26     10.20 o 
   2  14   6        1.37       -1.26      6.69 o 
   3  14   6       14.09        3.95     10.25 o 
   4  14   6       12.79       20.06     17.04 o 
   5  14   6       12.95       34.46     20.52 o 
  -5  15   6        6.58       -6.65     14.54 o 
  -4  15   6        1.99      -11.37     11.37 o 
  -3  15   6       36.42       37.59     14.28 o 
  -2  15   6        0.71       -9.74      9.74 o 
  -1  15   6        0.48        9.74      7.40 o 
   0  15   6       67.44       81.48     13.64 o 
   1  15   6      122.88      102.44     20.04 o 
   2  15   6        3.21       17.16     10.05 o 
   3  15   6        5.23        1.37     14.39 o 
   4  15   6        0.00       24.18     16.55 o 
  -5  16   6        0.93       13.91     15.04 o 
  -4  16   6        2.73       19.94     14.18 o 
  -3  16   6       54.11       60.98     16.82 o 
  -2  16   6        0.26      -14.73     14.73 o 
  -1  16   6        9.02       38.61     15.79 o 
   0  16   6        9.71       11.98     10.01 o 
   1  16   6       14.66       22.68     10.51 o 
   2  16   6        1.01       -7.26      9.03 o 
   3  16   6        3.27       14.25     12.72 o 
   4  16   6       19.16       46.21     21.92 o 
  -4  17   6       16.58       12.37     14.33 o 
  -3  17   6       45.03       54.33     17.69 o 
  -2  17   6       41.72       36.22     20.53 o 
  -1  17   6       55.98       67.65     17.62 o 
   0  17   6       20.87       16.49     10.79 o 
   1  17   6        8.85       10.10     10.98 o 
   2  17   6        0.44       -4.90     19.25 o 
   3  17   6        8.60       14.03     16.99 o 
  -4  18   6        4.95        2.66     12.47 o 
  -3  18   6        1.82       -8.00     13.08 o 
  -2  18   6        5.44       -5.72     14.31 o 
  -1  18   6       38.71       24.47     16.84 o 
   0  18   6        0.27       -1.17     12.73 o 
   1  18   6        0.76       -8.96     15.50 o 
   2  18   6        1.70       -6.28     16.34 o 
   3  18   6        0.56        7.86     17.34 o 
  -3  19   6        8.49        7.01     15.75 o 
  -2  19   6       17.48        2.17     11.38 o 
  -1  19   6        1.96       -7.31     13.00 o 
   0  19   6       14.52       17.99     16.42 o 
   1  19   6        8.49       14.28     18.68 o 
   2  19   6        0.02       30.31     22.38 o 
  -2  20   6       13.11       -4.35     13.72 o 
  -1  20   6       41.85       32.42     20.70 o 
   0  20   6        3.55        0.23     15.54 o 
   1  20   6        0.22       -8.20     24.67 o 
  -7   0   7        6.72       -7.27     17.59 o 
  -5   0   7        9.98       15.43     15.39 o 
  -3   0   7       94.54       72.23     12.28 o 
  -1   0   7     1461.71     1668.57    117.88 o 
   1   0   7     1208.89     1230.44     54.07 o 
   3   0   7      443.47      449.78     50.02 o 
   5   0   7       12.42       12.37     23.74 o 
  -8   1   7        5.52        8.60     18.04 o 
  -7   1   7        2.28       15.06     11.20 o 
  -6   1   7      125.42      120.72     13.24 o 
  -5   1   7      241.28      235.01     22.22 o 
  -4   1   7      564.86      510.98     30.73 o 
  -3   1   7      390.72      372.43     21.16 o 
  -2   1   7      110.58      103.21      7.75 o 
  -1   1   7       26.91       22.71      3.47 o 
   0   1   7        5.41       15.61      7.40 o 
   1   1   7       15.92       24.56      5.09 o 
   2   1   7      463.01      418.77     24.23 o 
   3   1   7      109.29      139.73     16.01 o 
   4   1   7        5.17       29.72     12.64 o 
   5   1   7        2.25       12.34     13.91 o 
   6   1   7        0.09      -10.58     13.15 o 
  -8   2   7        0.20        0.95     21.05 o 
  -7   2   7        3.27        3.78      9.81 o 
  -6   2   7       66.30       94.16     14.64 o 
  -5   2   7        2.82        5.89      4.93 o 
  -4   2   7      204.20      163.31     13.55 o 
  -3   2   7       10.72        7.53      3.38 o 
  -2   2   7      347.04      377.13     14.82 o 
  -1   2   7      594.95      568.58     18.90 o 
   0   2   7       12.43       22.21      3.20 o 
   1   2   7       64.76       59.60      5.12 o 
   2   2   7       46.82       42.38      6.84 o 
   3   2   7        1.58        1.09      6.33 o 
   4   2   7       17.27        8.68      8.17 o 
   5   2   7        0.85        7.16     12.06 o 
   6   2   7        0.99       14.95     14.78 o 
  -8   3   7        1.00       16.81     17.89 o 
  -7   3   7       12.52       24.83     12.42 o 
  -6   3   7       13.50        0.28      6.91 o 
  -5   3   7       26.71       19.31      6.93 o 
  -4   3   7        0.55        7.69      3.91 o 
  -3   3   7       62.45       56.71      4.96 o 
  -2   3   7      802.56      874.27     38.22 o 
  -1   3   7      169.86      143.18      7.02 o 
   0   3   7       47.52       40.60      5.12 o 
   1   3   7      679.83      802.11     27.67 o 
   2   3   7       13.70       22.03      7.77 o 
   3   3   7       79.47       75.12     10.54 o 
   4   3   7        9.76       14.33      7.69 o 
   5   3   7        0.72       -0.77     10.10 o 
   6   3   7       12.10       15.72     15.27 o 
  -7   4   7        4.94        4.16     10.49 o 
  -6   4   7        1.93       10.29      9.12 o 
  -5   4   7       12.83       13.19      9.33 o 
  -4   4   7        0.07       -3.77      3.77 o 
  -3   4   7      331.93      326.95     20.27 o 
  -2   4   7      110.35      100.27      6.32 o 
  -1   4   7       24.90       11.13      4.28 o 
   0   4   7       45.59       48.73      4.96 o 
   1   4   7      294.62      282.29     18.83 o 
   2   4   7       56.25       68.38     10.72 o 
   3   4   7       63.48       58.02     12.49 o 
   4   4   7       70.31       65.71     12.09 o 
   5   4   7        1.39       19.86     13.32 o 
   6   4   7        4.54       26.36     16.49 o 
  -7   5   7        0.27        7.53     12.23 o 
  -6   5   7       42.47       66.13     13.32 o 
  -5   5   7       52.51       47.29      9.29 o 
  -4   5   7        7.58       12.01      7.18 o 
  -3   5   7      203.49      137.08     11.24 o 
  -2   5   7      562.52      545.90     22.93 o 
  -1   5   7      854.98      975.33     38.10 o 
   0   5   7      678.14      639.72     22.49 o 
   1   5   7      982.64     1029.17     58.61 o 
   2   5   7        4.29       -0.83      9.00 o 
   3   5   7        3.45        3.91      6.42 o 
   4   5   7       43.10       72.74     12.02 o 
   5   5   7      307.95      291.53     28.81 o 
   6   5   7       14.05       15.50     14.49 o 
  -7   6   7        1.54       20.25     15.07 o 
  -6   6   7        1.99        7.36      8.41 o 
  -5   6   7       16.84       23.09      9.14 o 
  -4   6   7      170.75      168.22     14.65 o 
  -3   6   7        0.53        4.80      2.99 o 
  -2   6   7       22.16       29.57      5.13 o 
  -1   6   7       29.96       26.82      5.65 o 
   0   6   7       77.95       69.25      6.95 o 
   1   6   7      849.01      870.15     30.93 o 
   2   6   7        0.05       -8.18      8.18 o 
   3   6   7      328.59      401.94     30.68 o 
   4   6   7      134.49      121.14     17.57 o 
   5   6   7        1.49        1.46      8.35 o 
   6   6   7        6.68        3.46     18.60 o 
  -7   7   7        2.10        6.63     12.54 o 
  -6   7   7       73.57       96.32     20.53 o 
  -5   7   7       74.36       88.07     12.49 o 
  -4   7   7       63.04       72.17     13.10 o 
  -3   7   7      231.22      200.03     18.65 o 
  -2   7   7      453.61      447.79     21.29 o 
  -1   7   7      296.22      327.82     18.33 o 
   0   7   7        0.72        7.55      3.31 o 
   1   7   7      150.23      143.44      9.02 o 
   2   7   7       19.04       42.97     10.14 o 
   3   7   7      232.47      262.69     23.24 o 
   4   7   7       41.69       61.10     13.48 o 
   5   7   7       23.63        8.50     10.72 o 
   6   7   7        0.08       16.23     17.45 o 
  -7   8   7        0.00        2.59     10.81 o 
  -6   8   7        5.88        7.91     14.28 o 
  -5   8   7        9.30        3.70     14.25 o 
  -4   8   7       26.53       38.48     11.04 o 
  -3   8   7        0.10       -0.75      7.54 o 
  -2   8   7      152.39      158.75     11.48 o 
  -1   8   7      177.65      194.89     14.54 o 
   0   8   7        5.85        2.95      5.24 o 
   1   8   7      217.15      194.80     14.21 o 
   2   8   7        6.65       28.56      8.36 o 
   3   8   7        0.31        2.68      6.84 o 
   4   8   7       11.06       14.49      9.86 o 
   5   8   7        0.78       21.16     12.76 o 
   6   8   7        8.01       10.47     22.21 o 
  -7   9   7        1.72        0.22     10.23 o 
  -6   9   7       20.56       26.85     19.14 o 
  -5   9   7       78.65       67.48     15.82 o 
  -4   9   7       46.59       71.80     14.56 o 
  -3   9   7      243.32      215.87     21.53 o 
  -2   9   7      341.84      287.70     33.44 o 
  -1   9   7      630.87      572.14     31.78 o 
   0   9   7        4.22        2.60      6.45 o 
   1   9   7      240.76      207.44     22.84 o 
   2   9   7        4.37        4.55      8.42 o 
   3   9   7        0.04       -8.16      8.16 o 
   4   9   7       15.60       24.75     11.63 o 
   5   9   7        2.55       13.62     11.26 o 
   6   9   7        6.71       -0.22     17.68 o 
  -7  10   7        0.05       -3.57     12.55 o 
  -6  10   7        0.06       13.49     12.94 o 
  -5  10   7       12.32       21.12     12.50 o 
  -4  10   7       71.16       72.32     15.27 o 
  -3  10   7      222.70      216.14     21.45 o 
  -2  10   7       46.27       38.81     10.16 o 
  -1  10   7      131.36      130.20     12.43 o 
   0  10   7        0.72        9.44      5.38 o 
   1  10   7      393.51      352.84     20.90 o 
   2  10   7      373.49      390.40     27.25 o 
   3  10   7       27.56       21.84      9.05 o 
   4  10   7        2.53        4.19      8.60 o 
   5  10   7        1.94        3.57     12.01 o 
  -6  11   7       31.28        5.89     12.20 o 
  -5  11   7       28.02       13.44     12.10 o 
  -4  11   7       22.73       20.28     11.32 o 
  -3  11   7       20.54       31.74     13.68 o 
  -2  11   7       25.49       22.95     10.42 o 
  -1  11   7       46.45       43.13     11.88 o 
   0  11   7        1.18       11.11      7.29 o 
   1  11   7      260.09      242.69     22.92 o 
   2  11   7      159.46      137.89     16.13 o 
   3  11   7       61.74       56.19     12.57 o 
   4  11   7        0.44       -2.34      9.80 o 
   5  11   7        0.00        4.59     14.87 o 
  -6  12   7        2.27        0.34     11.15 o 
  -5  12   7        0.52        4.98     10.64 o 
  -4  12   7       31.69       29.62     12.62 o 
  -3  12   7       58.66       63.16     14.27 o 
  -2  12   7      371.48      393.46     33.89 o 
  -1  12   7      123.94      106.15     13.63 o 
   0  12   7        3.00        2.06      6.62 o 
   1  12   7       14.01       16.37      7.12 o 
   2  12   7       21.63       35.48     10.29 o 
   3  12   7        6.95       15.75      9.32 o 
   4  12   7        0.89       -3.24     10.56 o 
   5  12   7        1.44       31.35     18.86 o 
  -6  13   7       16.81        0.27     11.65 o 
  -5  13   7       14.09       14.20     13.23 o 
  -4  13   7        2.96       -3.54     10.41 o 
  -3  13   7       39.09       50.05     14.87 o 
  -2  13   7      213.70      196.61     23.81 o 
  -1  13   7        8.93       17.59      7.54 o 
   0  13   7        0.13        0.74      5.88 o 
   1  13   7       16.50       26.27      7.29 o 
   2  13   7        4.90       25.33     10.05 o 
   3  13   7        0.00       12.91      9.99 o 
   4  13   7        0.80        8.35     12.96 o 
   5  13   7        3.33        5.24     13.98 o 
  -6  14   7       11.75        7.61     15.55 o 
  -5  14   7        0.04        5.09     12.85 o 
  -4  14   7        0.32        3.73     14.28 o 
  -3  14   7       18.98       37.11     13.48 o 
  -2  14   7       53.79       59.98     16.21 o 
  -1  14   7        2.57       19.64      8.48 o 
   0  14   7        9.25        1.59      6.75 o 
   1  14   7      108.29       87.07     11.37 o 
   2  14   7        3.60        5.94      9.64 o 
   3  14   7       19.27       14.35     16.87 o 
   4  14   7        0.78        4.68     11.83 o 
  -5  15   7        4.28        5.00     13.17 o 
  -4  15   7        0.01      -12.32     12.32 o 
  -3  15   7        3.00        5.19     10.25 o 
  -2  15   7        1.82        8.32     11.00 o 
  -1  15   7       12.76        5.27      8.18 o 
   0  15   7        7.95       11.02      8.65 o 
   1  15   7       25.23       29.87     10.83 o 
   2  15   7       12.48       16.52     10.15 o 
   3  15   7        1.32        4.27     11.89 o 
   4  15   7        2.84        4.77     13.91 o 
  -5  16   7        0.58       33.94     21.61 o 
  -4  16   7       26.41       31.15     24.38 o 
  -3  16   7        0.01       -2.74      9.77 o 
  -2  16   7       28.34       58.87     16.36 o 
  -1  16   7        7.17        6.43     13.54 o 
   0  16   7       50.12       30.43     13.91 o 
   1  16   7       45.15       39.73     16.01 o 
   2  16   7        5.71        8.34     13.34 o 
   3  16   7        0.09       16.14     17.63 o 
   4  16   7        0.77        4.57     18.56 o 
  -4  17   7       22.93       32.22     18.00 o 
  -3  17   7        1.79        2.61     11.15 o 
  -2  17   7       60.17       31.63     16.04 o 
  -1  17   7        0.00       -1.39     10.16 o 
   0  17   7       14.78       22.87     20.48 o 
   1  17   7        1.31        4.67     11.79 o 
   2  17   7        3.70        4.41     14.08 o 
   3  17   7        3.47        9.34     38.12 o 
  -4  18   7       15.21        1.94     13.29 o 
  -3  18   7        6.95       12.90     14.17 o 
  -2  18   7       42.69       18.16     14.50 o 
  -1  18   7        0.25       -0.45      9.65 o 
   0  18   7        2.50       24.76     16.42 o 
   1  18   7       11.49       15.64     15.17 o 
   2  18   7        0.87        6.51     21.57 o 
  -3  19   7       30.75       22.72     17.93 o 
  -2  19   7       15.16       10.54     15.77 o 
  -1  19   7       22.12       24.43     16.76 o 
   0  19   7        0.35      -13.85     25.88 o 
   1  19   7        3.28        9.52     17.61 o 
   2  19   7        5.28       26.79     29.52 o 
  -2  20   7        5.35        9.03     17.05 o 
  -1  20   7        4.98        7.44     15.06 o 
   0  20   7        0.88       -9.52     18.49 o 
   1  20   7        0.41        8.38     37.10 o 
  -8   0   8        9.00       -2.39     31.51 o 
  -6   0   8       91.66      108.51     19.30 o 
  -4   0   8       11.86       18.51      6.73 o 
  -2   0   8     1265.66     1314.61     81.13 o 
   0   0   8      738.03      724.97     48.02 o 
   2   0   8       70.77       69.49      8.57 o 
   4   0   8       14.53        0.00     28.22 o 
   6   0   8        5.84      -19.95     29.72 o 
  -8   1   8        1.31        6.16     17.91 o 
  -7   1   8        0.91       10.05     14.76 o 
  -6   1   8       69.82       81.79     10.78 o 
  -5   1   8      117.94      120.94     12.57 o 
  -4   1   8       60.46       47.88      8.07 o 
  -3   1   8      127.82      104.66      9.55 o 
  -2   1   8       82.43       90.29      6.58 o 
  -1   1   8       47.86       41.88      4.97 o 
   0   1   8       61.39       63.38      7.76 o 
   1   1   8        0.20        4.64      3.16 o 
   2   1   8      115.45       92.25      8.52 o 
   3   1   8       97.53       84.20      9.36 o 
   4   1   8        0.09       -1.54      9.93 o 
   5   1   8        1.08       12.19     17.42 o 
   6   1   8        0.94       17.96     23.93 o 
  -7   2   8       11.71       20.89     15.15 o 
  -6   2   8        4.78        0.04      6.97 o 
  -5   2   8       21.66       19.28      7.52 o 
  -4   2   8       11.28       20.74      8.27 o 
  -3   2   8      181.97      208.59     11.38 o 
  -2   2   8        5.03        2.37      3.51 o 
  -1   2   8     1149.91     1138.98     39.99 o 
   0   2   8      114.84      102.12      6.66 o 
   1   2   8      558.65      633.79     42.44 o 
   2   2   8        7.28        6.68      6.09 o 
   3   2   8       10.18       24.12      7.47 o 
   4   2   8        6.48       16.45     18.34 o 
   5   2   8        0.01       17.82     13.88 o 
   6   2   8        1.14      -16.09     16.09 o 
  -7   3   8        0.66       14.95     10.09 o 
  -6   3   8        0.00        7.42      7.52 o 
  -5   3   8      136.81      126.09     12.21 o 
  -4   3   8        0.45       12.03      7.29 o 
  -3   3   8       65.61       58.14      6.11 o 
  -2   3   8     1425.02     1411.09     51.70 o 
  -1   3   8        8.67       12.08      3.52 o 
   0   3   8       57.71       58.28      5.30 o 
   1   3   8       46.37       46.21      4.79 o 
   2   3   8      339.54      332.08     19.62 o 
   3   3   8        0.50        7.44      6.66 o 
   4   3   8        1.94        6.81      7.58 o 
   5   3   8        0.03      -12.59     12.59 o 
   6   3   8        0.45        8.15     14.97 o 
  -7   4   8        7.52       -0.89      9.57 o 
  -6   4   8        9.08       17.34     11.97 o 
  -5   4   8        4.85       25.62      7.93 o 
  -4   4   8       72.02       65.72      7.47 o 
  -3   4   8        0.59        6.78      3.66 o 
  -2   4   8       15.15       27.09      5.80 o 
  -1   4   8       53.14       53.29      5.22 o 
   0   4   8        0.34       -0.78      3.57 o 
   1   4   8       74.99       66.12      5.76 o 
   2   4   8        1.46       14.27      6.96 o 
   3   4   8      110.47      114.68     16.61 o 
   4   4   8        2.60        0.71      6.38 o 
   5   4   8       25.79       17.47     21.83 o 
   6   4   8        1.01       -3.30     17.01 o 
  -7   5   8        0.42       -2.15     10.90 o 
  -6   5   8       10.96       10.66      8.44 o 
  -5   5   8       20.23       28.60     16.65 o 
  -4   5   8        0.19       14.19      8.55 o 
  -3   5   8        6.50        2.86      5.31 o 
  -2   5   8       70.13       57.50      8.34 o 
  -1   5   8       40.44       40.98      8.36 o 
   0   5   8     3093.44     3637.95    119.80 o 
   1   5   8       70.74       78.60      8.86 o 
   2   5   8      235.92      260.63     19.05 o 
   3   5   8       15.82        5.13      8.65 o 
   4   5   8        4.01       -3.41      6.90 o 
   5   5   8        1.83       -8.76     11.59 o 
   6   5   8        9.74       12.60     14.44 o 
  -7   6   8       14.78       13.16     13.27 o 
  -6   6   8       25.27       38.55     13.09 o 
  -5   6   8        3.55        1.15     12.65 o 
  -4   6   8       28.31       43.08     13.53 o 
  -3   6   8        2.56        7.83      5.60 o 
  -2   6   8        1.42       -2.94      4.40 o 
  -1   6   8      455.31      518.50     26.07 o 
   0   6   8     1911.85     1986.56     68.44 o 
   1   6   8       33.72       30.18      6.89 o 
   2   6   8       26.24       45.95      9.32 o 
   3   6   8       27.85       38.96      9.64 o 
   4   6   8       44.34       68.31     17.62 o 
   5   6   8        0.20       12.13     14.58 o 
   6   6   8        2.19      -16.87     21.12 o 
  -7   7   8        1.01       11.78     13.25 o 
  -6   7   8       13.47       35.18     17.39 o 
  -5   7   8        0.02       18.78      9.91 o 
  -4   7   8       48.44       67.73     14.71 o 
  -3   7   8       64.07       67.26     11.64 o 
  -2   7   8       55.82       57.62      9.46 o 
  -1   7   8      768.73      871.48     47.99 o 
   0   7   8      528.05      517.54     23.60 o 
   1   7   8       42.99       39.01      5.69 o 
   2   7   8      405.38      384.21     27.23 o 
   3   7   8       24.55       24.38      9.87 o 
   4   7   8        0.02       -1.30     10.48 o 
   5   7   8       11.82        8.91     11.87 o 
   6   7   8       12.29        2.63     32.12 o 
  -7   8   8        0.24       -0.83     12.42 o 
  -6   8   8        5.79        0.49      9.53 o 
  -5   8   8       77.70      111.68     23.66 o 
  -4   8   8        0.42        2.01     20.15 o 
  -3   8   8      189.63      180.43     19.58 o 
  -2   8   8      103.99      102.99     10.09 o 
  -1   8   8        1.94       -0.52      6.28 o 
   0   8   8      186.57      190.01     15.72 o 
   1   8   8      774.84      766.27     43.80 o 
   2   8   8        8.82       45.75     14.24 o 
   3   8   8        7.28       28.81     11.08 o 
   4   8   8        2.00       -2.86      9.67 o 
   5   8   8        0.13       16.58     11.80 o 
   6   8   8        2.30       44.75     30.29 o 
  -7   9   8        0.81       -0.12     11.06 o 
  -6   9   8        7.38        8.33     12.61 o 
  -5   9   8        2.63       17.57     11.43 o 
  -4   9   8       93.48       81.63     15.63 o 
  -3   9   8       17.50        7.14      9.07 o 
  -2   9   8      289.38      271.86     31.24 o 
  -1   9   8      116.70      132.87     13.90 o 
   0   9   8       34.24       27.89     11.25 o 
   1   9   8        8.17        4.93      6.82 o 
   2   9   8       73.81       68.89     13.75 o 
   3   9   8       45.88       64.80     14.26 o 
   4   9   8        0.17        5.55     10.27 o 
   5   9   8        2.27       18.34     13.38 o 
  -7  10   8        0.01       -2.36     11.98 o 
  -6  10   8        5.96        4.66     13.49 o 
  -5  10   8        8.39        7.24     11.17 o 
  -4  10   8       31.26       27.94     15.63 o 
  -3  10   8      180.64      137.46     17.20 o 
  -2  10   8        6.55       10.34     12.49 o 
  -1  10   8       63.27       48.69      9.19 o 
   0  10   8        7.23        8.75      7.60 o 
   1  10   8        7.87       12.89      5.73 o 
   2  10   8      261.06      238.28     21.50 o 
   3  10   8       18.06       30.95     10.93 o 
   4  10   8        1.30        2.41     11.81 o 
   5  10   8        0.94       -4.54     13.82 o 
  -6  11   8        0.03       10.01     13.19 o 
  -5  11   8       17.61       21.80     12.90 o 
  -4  11   8        0.77        2.64      9.87 o 
  -3  11   8       20.20       22.12     10.91 o 
  -2  11   8      670.66      692.18     49.06 o 
  -1  11   8      252.35      255.45     25.82 o 
   0  11   8        0.01       18.74     10.67 o 
   1  11   8       36.17       44.74     10.73 o 
   2  11   8       58.37       64.81     11.50 o 
   3  11   8       48.26       56.02     13.36 o 
   4  11   8       14.26       25.21     12.50 o 
   5  11   8        1.15        4.79     15.42 o 
  -6  12   8        9.55       14.70     13.64 o 
  -5  12   8        2.54       13.58     13.05 o 
  -4  12   8       44.39       61.28     16.60 o 
  -3  12   8        7.15        1.63      8.93 o 
  -2  12   8      133.54      142.99     19.04 o 
  -1  12   8       50.43       59.85     10.14 o 
   0  12   8        2.09       -2.06      6.08 o 
   1  12   8        3.12        5.63     11.60 o 
   2  12   8        0.30        4.77      7.88 o 
   3  12   8        0.05        9.33      9.59 o 
   4  12   8        0.94       12.23     11.34 o 
   5  12   8        0.87       19.71     18.58 o 
  -6  13   8        1.26       27.28     17.74 o 
  -5  13   8        1.13       -2.08     10.43 o 
  -4  13   8        3.61       41.79     15.71 o 
  -3  13   8       69.61       77.99     16.78 o 
  -2  13   8        1.26       -7.13      9.77 o 
  -1  13   8      106.69       96.45     12.97 o 
   0  13   8        2.31       -2.90      6.72 o 
   1  13   8       25.72       34.73     13.80 o 
   2  13   8       28.75       16.25      9.58 o 
   3  13   8        1.19       -0.06      8.30 o 
   4  13   8       10.89        7.40     12.39 o 
  -5  14   8        5.36        3.99     12.50 o 
  -4  14   8        5.59       11.39     16.48 o 
  -3  14   8        0.63        5.05     15.49 o 
  -2  14   8       44.91       53.98     15.19 o 
  -1  14   8      154.64      131.94     15.84 o 
   0  14   8       88.85       88.01     14.16 o 
   1  14   8        2.35       20.82     12.01 o 
   2  14   8        0.00        3.01      9.18 o 
   3  14   8        0.01       14.67     11.80 o 
   4  14   8        0.21       -4.19     13.28 o 
  -5  15   8       10.19        6.45     13.82 o 
  -4  15   8        1.08       14.77     14.38 o 
  -3  15   8       35.13       51.96     16.43 o 
  -2  15   8        4.22        5.50     17.65 o 
  -1  15   8       24.32       34.73     14.73 o 
   0  15   8        5.56        7.43     11.05 o 
   1  15   8       23.63       40.68     15.03 o 
   2  15   8        2.16       14.49     19.22 o 
   3  15   8        8.23        6.03     16.39 o 
   4  15   8        0.06       17.27     20.73 o 
  -5  16   8        3.12        8.79     14.87 o 
  -4  16   8        1.71       -6.99     13.39 o 
  -3  16   8        4.40        8.59     12.35 o 
  -2  16   8        1.81       20.51     20.69 o 
  -1  16   8        6.14       -1.28      9.47 o 
   0  16   8       49.77       15.33     10.50 o 
   1  16   8        2.68       -7.91     11.55 o 
   2  16   8        1.05       42.69     18.19 o 
   3  16   8        0.33      -11.24     24.62 o 
  -4  17   8        1.45       27.56     18.01 o 
  -3  17   8        6.08       11.44     13.37 o 
  -2  17   8       33.51       39.29     17.76 o 
  -1  17   8       13.39       22.56     14.57 o 
   0  17   8       24.56       20.94     12.58 o 
   1  17   8        2.89       -5.44     12.99 o 
   2  17   8        6.62       12.02     15.37 o 
   3  17   8        4.32       11.36     19.47 o 
  -3  18   8        3.36        3.43     13.91 o 
  -2  18   8        3.97      -10.80     13.81 o 
  -1  18   8        3.31       30.10     17.55 o 
   0  18   8        3.88       17.97     19.51 o 
   1  18   8       10.92       15.61     16.18 o 
   2  18   8        0.03      -10.08     18.31 o 
  -3  19   8       14.60        5.57     22.23 o 
  -2  19   8       55.16       54.00     26.93 o 
  -1  19   8       19.29       13.67     14.83 o 
   0  19   8        0.67       -8.01     19.23 o 
   1  19   8        3.57       33.13     33.21 o 
  -1  20   8        9.00        9.03     20.53 o 
  -7   0   9        1.27      615.84    428.84 o 
  -5   0   9       17.91       17.08      7.70 o 
  -3   0   9       32.65       11.97     11.75 o 
  -1   0   9      404.72      446.78     28.00 o 
   1   0   9      146.04      123.76     12.50 o 
   3   0   9        2.44       -5.53     14.46 o 
   5   0   9        6.52        3.70     17.20 o 
  -7   1   9        0.09       -0.23      9.94 o 
  -6   1   9        0.00        9.35      6.96 o 
  -5   1   9      123.47      122.22     10.72 o 
  -4   1   9        2.45       14.84      8.11 o 
  -3   1   9       15.08        7.31      4.41 o 
  -2   1   9       68.38       63.62      6.72 o 
  -1   1   9      111.73       98.49      8.00 o 
   0   1   9       75.53       66.55      6.87 o 
   1   1   9      329.78      327.77     15.44 o 
   2   1   9       83.82       85.89     10.28 o 
   3   1   9       25.29       40.57     13.22 o 
   4   1   9        5.89       -5.35     10.59 o 
   5   1   9        4.20       -6.23     15.10 o 
   6   1   9        0.25       15.76     17.76 o 
  -7   2   9        0.11        2.26     21.19 o 
  -6   2   9        2.22        4.78      8.69 o 
  -5   2   9      267.23      210.47     19.94 o 
  -4   2   9        1.34        9.65      6.17 o 
  -3   2   9      798.14      962.24     44.18 o 
  -2   2   9        5.58       16.06      6.28 o 
  -1   2   9      617.79      650.43     25.46 o 
   0   2   9        0.05        9.46      6.30 o 
   1   2   9       83.06       92.81      8.69 o 
   2   2   9      101.48       98.76     12.87 o 
   3   2   9       57.61       67.41     10.03 o 
   4   2   9        0.01        4.58      9.71 o 
   5   2   9       16.67       19.19     14.30 o 
   6   2   9        0.54        2.43     13.09 o 
  -7   3   9        9.39       11.92     11.73 o 
  -6   3   9        0.07        5.13      7.62 o 
  -5   3   9       13.45       15.66      8.86 o 
  -4   3   9      156.89      137.58     11.40 o 
  -3   3   9      206.70      249.28     15.80 o 
  -2   3   9        3.59       12.91      6.55 o 
  -1   3   9      222.06      217.44     12.24 o 
   0   3   9      221.48      229.10     12.31 o 
   1   3   9        7.03       12.12      4.55 o 
   2   3   9      139.29      150.41     14.44 o 
   3   3   9       96.83       92.13     11.16 o 
   4   3   9        0.73       18.49     14.20 o 
   5   3   9       35.40       14.03     14.46 o 
   6   3   9        7.39       -5.80     14.83 o 
  -7   4   9        7.49        7.16     13.54 o 
  -6   4   9        1.46       12.24      8.60 o 
  -5   4   9       59.43       70.74     10.83 o 
  -4   4   9      270.35      239.52     17.13 o 
  -3   4   9        1.45       14.98      6.78 o 
  -2   4   9      213.54      217.11     14.30 o 
  -1   4   9       23.34       27.56      4.84 o 
   0   4   9       23.09       23.81      4.85 o 
   1   4   9        3.60        6.20      8.89 o 
   2   4   9        0.41        1.03      5.67 o 
   3   4   9       33.59       54.09     10.89 o 
   4   4   9      121.21      112.03     19.75 o 
   5   4   9       27.70       38.92     17.26 o 
   6   4   9        0.06        6.44     14.32 o 
  -7   5   9        0.38       11.64     13.29 o 
  -6   5   9        7.71       15.54     11.46 o 
  -5   5   9        6.33       20.48     14.25 o 
  -4   5   9        8.98       10.23      7.15 o 
  -3   5   9       33.52       47.53      7.53 o 
  -2   5   9        7.80       12.03      8.96 o 
  -1   5   9       14.44       14.61      4.15 o 
   0   5   9        7.85       18.44      5.59 o 
   1   5   9       77.89       77.42     11.67 o 
   2   5   9        4.07       19.79      7.77 o 
   3   5   9        0.44        4.38      9.87 o 
   4   5   9       29.61       33.97     13.76 o 
   5   5   9       26.78       24.73     14.94 o 
   6   5   9        0.00       -8.49     16.11 o 
  -7   6   9        1.09        9.52     13.04 o 
  -6   6   9        0.00       -7.07     10.78 o 
  -5   6   9       77.46       85.51     24.93 o 
  -4   6   9       63.94       51.15     20.87 o 
  -3   6   9       43.97       38.53      6.31 o 
  -2   6   9       31.41       37.02      7.15 o 
  -1   6   9        1.14       24.38     16.89 o 
   0   6   9        0.98        5.88      7.83 o 
   1   6   9       46.05       42.88      5.35 o 
   2   6   9        1.59        4.41      8.35 o 
   3   6   9       14.80       25.30     13.81 o 
   4   6   9      182.48      230.76     25.23 o 
   5   6   9        0.27       16.74     14.22 o 
   6   6   9        0.00       18.55     33.91 o 
  -7   7   9        2.19       -2.04     11.32 o 
  -6   7   9       22.27       10.50     11.34 o 
  -5   7   9        4.64       12.71      9.73 o 
  -4   7   9      450.08      434.36     36.03 o 
  -3   7   9      116.97       85.68     15.21 o 
  -2   7   9        0.01        0.82      5.74 o 
  -1   7   9       11.09       10.07      6.81 o 
   0   7   9       77.13       65.54      8.53 o 
   1   7   9        0.23       -1.98      6.11 o 
   2   7   9      319.48      391.35     29.19 o 
   3   7   9       35.25       51.32     12.10 o 
   4   7   9        7.26       17.74     12.59 o 
   5   7   9        2.61        9.41     14.08 o 
  -7   8   9        0.04        2.56     12.74 o 
  -6   8   9       59.55       52.45     17.53 o 
  -5   8   9        1.36        1.68      8.75 o 
  -4   8   9      340.62      347.49     32.70 o 
  -3   8   9      233.07      218.09     21.97 o 
  -2   8   9       12.81       26.59     13.04 o 
  -1   8   9      221.83      277.50     22.31 o 
   0   8   9        4.53        6.85      8.36 o 
   1   8   9       62.95       59.79     10.13 o 
   2   8   9       12.20       12.17      8.76 o 
   3   8   9       33.96       57.41     14.81 o 
   4   8   9        7.55       -4.21      9.71 o 
   5   8   9        2.40        8.66     15.50 o 
  -7   9   9        0.27       -4.86     13.34 o 
  -6   9   9       15.16       10.87     12.16 o 
  -5   9   9        2.15        6.63     13.42 o 
  -4   9   9        1.14        3.54      8.75 o 
  -3   9   9      104.58       81.49     15.20 o 
  -2   9   9       94.17       76.86     10.32 o 
  -1   9   9      133.54      152.10     15.79 o 
   0   9   9      167.09      157.68     14.49 o 
   1   9   9      289.32      295.22     24.55 o 
   2   9   9      447.25      482.53     35.06 o 
   3   9   9       17.61       28.70     12.90 o 
   4   9   9        2.35        9.89     14.02 o 
   5   9   9        0.91        3.91     12.70 o 
  -6  10   9        3.67       17.84     14.80 o 
  -5  10   9       30.33       39.89     15.17 o 
  -4  10   9        0.84        0.08     12.34 o 
  -3  10   9        9.93       22.05     11.98 o 
  -2  10   9      639.74      624.13     55.94 o 
  -1  10   9        0.48       12.89     11.20 o 
   0  10   9        5.06       13.29      9.40 o 
   1  10   9        4.78       -2.97      7.32 o 
   2  10   9       36.58       50.79     11.25 o 
   3  10   9       10.07       10.68      9.82 o 
   4  10   9        0.17       12.14     12.40 o 
   5  10   9        0.62       18.61     24.54 o 
  -6  11   9        2.79       10.66     13.91 o 
  -5  11   9       63.51       59.87     19.20 o 
  -4  11   9        0.05       -9.06     10.51 o 
  -3  11   9       20.11       35.95     13.65 o 
  -2  11   9       16.85       33.45      9.46 o 
  -1  11   9       35.74       38.19      9.68 o 
   0  11   9       14.08       22.76      7.95 o 
   1  11   9        0.28       11.92      8.15 o 
   2  11   9       41.07       33.53     10.93 o 
   3  11   9        8.25       28.38     12.39 o 
   4  11   9       22.78       23.51     14.99 o 
   5  11   9        2.01       -5.78     17.69 o 
  -6  12   9        0.94      -14.18     15.68 o 
  -5  12   9        0.68        6.19     11.71 o 
  -4  12   9        0.30        5.19      9.39 o 
  -3  12   9        0.40        4.74     11.00 o 
  -2  12   9        4.69       -0.02      8.90 o 
  -1  12   9       84.89       73.07     13.02 o 
   0  12   9       53.66       51.42     11.81 o 
   1  12   9        3.95       15.31     11.05 o 
   2  12   9        8.07        1.69      8.26 o 
   3  12   9       12.34        4.36     10.17 o 
   4  12   9        4.07       14.74     19.37 o 
  -6  13   9        6.68        8.39     15.19 o 
  -5  13   9        8.56       12.29     14.29 o 
  -4  13   9        1.18        9.99     11.74 o 
  -3  13   9        7.59       14.31     11.53 o 
  -2  13   9       72.10       95.21     19.49 o 
  -1  13   9        0.18       29.11      9.44 o 
   0  13   9        5.88        3.91      7.41 o 
   1  13   9       40.25       36.10     15.64 o 
   2  13   9        0.87        3.88      8.91 o 
   3  13   9        0.84       17.25     15.11 o 
   4  13   9        4.82       -1.00     13.33 o 
  -5  14   9        0.31       10.72     15.92 o 
  -4  14   9       15.10       10.66     12.14 o 
  -3  14   9       20.42       31.53     16.00 o 
  -2  14   9        0.88       25.80     13.44 o 
  -1  14   9        1.98        2.19      6.39 o 
   0  14   9       12.44       32.18      9.57 o 
   1  14   9        2.97       15.50     13.27 o 
   2  14   9        1.53        0.66     10.34 o 
   3  14   9        1.42      -15.10     17.61 o 
   4  14   9        3.84       -7.40     32.39 o 
  -5  15   9        4.70       -2.71     13.54 o 
  -4  15   9        7.93        0.32     11.47 o 
  -3  15   9        0.04        1.71     13.31 o 
  -2  15   9        1.75       29.78     14.42 o 
  -1  15   9        0.58        3.56     10.05 o 
   0  15   9        1.00       18.21     11.70 o 
   1  15   9        2.84        8.07     13.81 o 
   2  15   9       17.23       16.99     15.51 o 
   3  15   9        0.57      -11.85     24.03 o 
  -4  16   9        2.19        7.45     14.71 o 
  -3  16   9        0.14        6.46     13.04 o 
  -2  16   9        4.54       13.58     13.87 o 
  -1  16   9        0.81       17.63     18.08 o 
   0  16   9        0.35       -2.75     14.08 o 
   1  16   9        2.50        7.75     14.29 o 
   2  16   9        2.18       30.50     18.78 o 
   3  16   9        1.17       35.55     24.25 o 
  -4  17   9        6.12       34.01     20.11 o 
  -3  17   9        0.57      -15.39     15.39 o 
  -2  17   9        1.24       19.13     25.47 o 
  -1  17   9        0.29        9.08     13.47 o 
   0  17   9        5.09      -15.33     18.23 o 
   1  17   9        3.16       -7.97     14.89 o 
   2  17   9        6.18        5.58     16.58 o 
  -3  18   9       19.64        5.50     14.98 o 
  -2  18   9        1.12       24.38     17.84 o 
  -1  18   9        0.60        9.04     14.38 o 
   0  18   9        4.83       14.92     19.90 o 
   1  18   9       38.87       37.87     26.72 o 
  -2  19   9        1.36       24.52     19.00 o 
  -1  19   9        9.94       12.73     18.44 o 
   0  19   9        3.05      464.01    302.03 o 
  -6   0  10       14.91        9.98      8.66 o 
  -4   0  10       15.81       23.49      8.43 o 
  -2   0  10      123.19      118.41     19.19 o 
   0   0  10       33.10       36.60      8.46 o 
   2   0  10      238.09      180.31     28.77 o 
   4   0  10        8.89       23.18     20.89 o 
   6   0  10        0.60      -26.13     39.69 o 
  -7   1  10       11.17       17.62     13.22 o 
  -6   1  10       27.38       16.01      8.66 o 
  -5   1  10       21.13       26.19      8.07 o 
  -4   1  10        1.25        9.28      5.18 o 
  -3   1  10        3.38       18.35      6.46 o 
  -2   1  10       32.99       33.29      7.41 o 
  -1   1  10      412.61      482.46     23.51 o 
   0   1  10       44.81       26.47      9.36 o 
   1   1  10       60.52       53.87      6.73 o 
   2   1  10       51.18       49.57     10.40 o 
   3   1  10        6.45       16.35     19.51 o 
   4   1  10        0.00       10.27     11.53 o 
   5   1  10        7.31       28.76     17.87 o 
   6   1  10        2.37       21.21     26.07 o 
  -7   2  10        4.76       20.03     16.30 o 
  -6   2  10       16.72        9.96      8.59 o 
  -5   2  10       32.22       16.42      8.76 o 
  -4   2  10      131.14      151.94     19.86 o 
  -3   2  10       34.87       35.31      9.02 o 
  -2   2  10      149.77      159.20     12.41 o 
  -1   2  10       44.76       46.74      6.14 o 
   0   2  10      324.10      305.53     15.93 o 
   1   2  10       62.60       64.82     10.23 o 
   2   2  10      111.05      109.60     12.58 o 
   3   2  10        0.05       -2.77      8.20 o 
   4   2  10        0.82       -3.43     10.52 o 
   5   2  10        4.33       22.18     15.91 o 
   6   2  10        0.89       16.62     22.02 o 
  -7   3  10        0.04       10.86     12.36 o 
  -6   3  10        3.96        3.50      7.14 o 
  -5   3  10      148.17      129.67     11.49 o 
  -4   3  10      104.87       93.34      9.04 o 
  -3   3  10       19.21       20.39      5.35 o 
  -2   3  10       36.30       47.25      6.86 o 
  -1   3  10       45.80       50.59      8.37 o 
   0   3  10      669.15      672.50     28.96 o 
   1   3  10       65.02       61.85      8.37 o 
   2   3  10        0.67       10.81      7.82 o 
   3   3  10       16.86       27.39      9.55 o 
   4   3  10       11.36       30.87     15.88 o 
   5   3  10        0.12       -9.24     13.64 o 
  -7   4  10        6.03       25.37     15.99 o 
  -6   4  10        0.00       12.35     10.74 o 
  -5   4  10       63.65       59.73     12.18 o 
  -4   4  10       51.49       66.28      7.68 o 
  -3   4  10        7.73       12.55      4.36 o 
  -2   4  10        7.70       10.43      7.19 o 
  -1   4  10        0.59       -0.42      4.38 o 
   0   4  10      103.67      110.79      9.27 o 
   1   4  10       66.50       61.50      8.31 o 
   2   4  10       26.59       25.69      8.49 o 
   3   4  10        4.33       -7.41      7.41 o 
   4   4  10       15.16       10.74     14.11 o 
   5   4  10        0.23        3.36     11.38 o 
  -7   5  10        9.64       -3.67     11.23 o 
  -6   5  10        1.21       -5.09     10.15 o 
  -5   5  10        2.52        9.98     10.31 o 
  -4   5  10        0.18        9.00      5.12 o 
  -3   5  10        7.07       23.78      9.55 o 
  -2   5  10      109.91      126.04     12.96 o 
  -1   5  10      122.29       97.62      8.63 o 
   0   5  10        8.54       16.49     10.02 o 
   1   5  10       41.07       37.69      8.45 o 
   2   5  10       12.23       20.01      9.45 o 
   3   5  10        1.54        2.89      8.61 o 
   4   5  10        4.61       33.96     15.20 o 
   5   5  10        0.30       24.37     16.77 o 
  -7   6  10       25.45       25.15     16.04 o 
  -6   6  10       13.75       18.62     11.92 o 
  -5   6  10        3.82        7.69     10.01 o 
  -4   6  10      187.84      207.34     30.40 o 
  -3   6  10       90.66      109.42     17.42 o 
  -2   6  10       56.21       67.51      9.82 o 
  -1   6  10       68.21       68.42      9.33 o 
   0   6  10       79.47       75.07      7.83 o 
   1   6  10        1.12        5.96      6.58 o 
   2   6  10       15.12       16.04      8.06 o 
   3   6  10       69.86       82.56     15.28 o 
   4   6  10        1.92       -9.91     12.61 o 
   5   6  10        5.61      -10.60     14.48 o 
  -7   7  10        0.00       -4.20     13.04 o 
  -6   7  10        0.91       -2.40     10.07 o 
  -5   7  10      153.36      150.37     21.93 o 
  -4   7  10       80.22       85.61     16.38 o 
  -3   7  10      242.77      219.86     26.05 o 
  -2   7  10       25.70       35.24      9.85 o 
  -1   7  10        8.87       11.20     11.21 o 
   0   7  10      141.46      138.48     17.09 o 
   1   7  10       90.84       78.37     12.29 o 
   2   7  10        8.19        7.76      9.36 o 
   3   7  10       33.35       31.35     11.95 o 
   4   7  10        0.56        4.50     12.51 o 
   5   7  10       11.79       13.96     15.41 o 
  -7   8  10        2.90       -0.79     13.47 o 
  -6   8  10        8.09       11.80     12.95 o 
  -5   8  10       14.07       24.00     12.37 o 
  -4   8  10      103.65      137.74     20.12 o 
  -3   8  10       64.17       73.16     13.41 o 
  -2   8  10      295.14      251.00     23.25 o 
  -1   8  10      798.21      875.05     59.91 o 
   0   8  10      115.06      118.10     15.31 o 
   1   8  10      937.98      952.85     53.26 o 
   2   8  10       12.30       24.40     10.96 o 
   3   8  10        0.05       -2.08      8.68 o 
   4   8  10        7.39       -3.52      9.93 o 
   5   8  10       14.22       12.49     14.42 o 
  -6   9  10        1.58       -5.82     12.13 o 
  -5   9  10       72.80       64.65     16.59 o 
  -4   9  10        0.88       -2.95      9.47 o 
  -3   9  10        0.21        9.82     18.06 o 
  -2   9  10       66.56       51.57     24.79 o 
  -1   9  10      373.39      424.18     30.65 o 
   0   9  10       95.30       95.82     12.19 o 
   1   9  10      126.35      116.91     13.08 o 
   2   9  10       14.17        2.02      8.42 o 
   3   9  10        0.23       11.38     10.46 o 
   4   9  10        0.40       -0.74     11.48 o 
   5   9  10        4.51        5.43     19.10 o 
  -6  10  10       10.78       23.03     15.25 o 
  -5  10  10        3.63        4.12     11.48 o 
  -4  10  10       10.70       31.56     13.82 o 
  -3  10  10       83.46       92.16     16.77 o 
  -2  10  10       42.09       40.55      8.82 o 
  -1  10  10       40.47       66.20     11.67 o 
   0  10  10       64.81       63.94     12.08 o 
   1  10  10        2.32        4.40      6.22 o 
   2  10  10       20.39        1.45      7.77 o 
   3  10  10       13.86       23.12     12.67 o 
   4  10  10        5.83        6.49     10.94 o 
  -6  11  10        0.78       10.55     16.81 o 
  -5  11  10        2.17       27.98     15.15 o 
  -4  11  10        5.00        6.21     11.36 o 
  -3  11  10        1.73        5.25     10.45 o 
  -2  11  10        0.53       -3.77      8.84 o 
  -1  11  10      112.10      115.66     15.04 o 
   0  11  10       11.16       34.59      9.53 o 
   1  11  10       76.42       37.83     14.88 o 
   2  11  10       55.70       91.60     16.33 o 
   3  11  10        7.83        7.91     10.19 o 
   4  11  10        0.76        1.39     10.43 o 
  -6  12  10       11.15        9.77     14.42 o 
  -5  12  10        4.51        8.57     13.56 o 
  -4  12  10        0.65       -7.15     12.98 o 
  -3  12  10        1.98        7.13     10.10 o 
  -2  12  10        1.16       12.66     10.61 o 
  -1  12  10       54.49       69.57     13.11 o 
   0  12  10      105.28       98.82     13.54 o 
   1  12  10       28.50       17.33     11.77 o 
   2  12  10        6.03        7.94      9.79 o 
   3  12  10       13.03       11.97     16.01 o 
   4  12  10        4.29       21.43     16.13 o 
  -5  13  10        1.54       -4.27     12.83 o 
  -4  13  10       21.96       39.02     16.17 o 
  -3  13  10        8.63       11.83     11.42 o 
  -2  13  10       95.32      110.46     21.82 o 
  -1  13  10        7.54       -2.17      9.58 o 
   0  13  10        8.62       19.68      8.57 o 
   1  13  10        0.13       -9.03     12.00 o 
   2  13  10       10.74       36.88     16.60 o 
   3  13  10        2.37       -2.53     12.64 o 
   4  13  10       15.96       10.90     19.67 o 
  -5  14  10       20.97      -14.43     14.85 o 
  -4  14  10       20.15       22.87     14.78 o 
  -3  14  10        0.44        0.49     10.63 o 
  -2  14  10        0.77       -0.61     10.60 o 
  -1  14  10        9.90       25.54     10.99 o 
   0  14  10        1.47       -3.35     24.03 o 
   1  14  10        5.97       27.75     14.63 o 
   2  14  10        7.88       20.61     14.70 o 
   3  14  10        3.66       13.91     21.31 o 
  -5  15  10        2.16       13.11     17.48 o 
  -4  15  10        5.43       15.27     14.96 o 
  -3  15  10       13.71       28.68     30.02 o 
  -2  15  10        0.76        2.17     11.51 o 
  -1  15  10       10.67       14.56     16.07 o 
   0  15  10        2.34       18.85     14.02 o 
   1  15  10        2.85        3.19     11.62 o 
   2  15  10        0.01       11.00     15.20 o 
   3  15  10        7.84        4.82     16.61 o 
  -4  16  10       24.99       19.68     17.29 o 
  -3  16  10        1.45      -11.40     15.63 o 
  -2  16  10        0.74        1.68     11.90 o 
  -1  16  10        5.98       18.19     13.74 o 
   0  16  10        0.14       -0.83     11.00 o 
   1  16  10        0.45        1.52     11.87 o 
   2  16  10        2.94        6.92     15.13 o 
  -3  17  10        6.84       27.32     19.06 o 
  -2  17  10        3.99        6.61     14.66 o 
  -1  17  10        0.12       -5.34     32.87 o 
   0  17  10        0.94      -15.86     19.50 o 
   1  17  10        0.88       12.52     15.90 o 
   2  17  10        2.65       29.52     23.48 o 
  -2  18  10        7.40       19.00     17.20 o 
  -1  18  10       30.66       56.72     29.21 o 
   0  18  10        3.74       -5.72     19.33 o 
   1  18  10       16.65       32.47     24.02 o 
  -7   0  11        9.78       30.32     36.10 o 
  -5   0  11       15.75       15.22      9.46 o 
  -3   0  11        0.01       -2.86      6.43 o 
  -1   0  11       61.73       86.30     13.45 o 
   1   0  11       55.01       59.41     10.98 o 
   3   0  11        1.45       21.48     16.56 o 
   5   0  11       10.02       37.69     31.12 o 
  -7   1  11        3.13       19.04     17.44 o 
  -6   1  11       50.82       38.53     17.62 o 
  -5   1  11       10.71        7.68      5.83 o 
  -4   1  11       16.18       23.40      8.07 o 
  -3   1  11       67.88       81.73     10.90 o 
  -2   1  11      110.67      112.66     11.96 o 
  -1   1  11       12.60        6.15      5.49 o 
   0   1  11       33.98       32.78      6.81 o 
   1   1  11        0.30        5.92      5.63 o 
   2   1  11        2.22        2.23      5.64 o 
   3   1  11        0.00        5.73     10.60 o 
   4   1  11       18.88       11.54     13.30 o 
   5   1  11       11.09       -5.07     14.41 o 
  -7   2  11        6.75        5.71     14.07 o 
  -6   2  11        1.47       11.56     13.50 o 
  -5   2  11       24.40       29.77      7.79 o 
  -4   2  11       77.95       91.50      9.89 o 
  -3   2  11      190.96      201.75     18.64 o 
  -2   2  11       16.96       27.65     15.26 o 
  -1   2  11      300.04      332.75     19.49 o 
   0   2  11       27.91       44.36     11.57 o 
   1   2  11      147.38      147.29     12.63 o 
   2   2  11        0.00       -9.44      9.44 o 
   3   2  11        0.95       22.74     12.30 o 
   4   2  11       53.14       38.36     18.35 o 
   5   2  11       28.25       11.60     16.10 o 
  -7   3  11        0.06       10.65     15.47 o 
  -6   3  11       13.51       13.07     10.71 o 
  -5   3  11        4.70        5.31      9.77 o 
  -4   3  11       83.26       86.49     12.75 o 
  -3   3  11      106.13       98.11     13.63 o 
  -2   3  11       32.78       31.33      8.49 o 
  -1   3  11       36.55       42.47      7.43 o 
   0   3  11        0.28        0.28      7.23 o 
   1   3  11        1.55        4.99      5.34 o 
   2   3  11       22.12       21.34      7.93 o 
   3   3  11       26.90       28.63     12.82 o 
   4   3  11       21.57       22.41     15.29 o 
   5   3  11       16.85       18.08     16.16 o 
  -7   4  11        0.93       -6.63     12.15 o 
  -6   4  11        0.39        8.68     10.42 o 
  -5   4  11       40.13       52.13     14.05 o 
  -4   4  11       78.65       82.41     11.17 o 
  -3   4  11      259.74      252.16     19.23 o 
  -2   4  11       17.30       24.36     12.17 o 
  -1   4  11       86.24       90.62      9.55 o 
   0   4  11        0.12       -4.33      5.39 o 
   1   4  11        3.67       16.86     10.29 o 
   2   4  11       57.81       52.78     10.13 o 
   3   4  11        4.13       -9.05      9.05 o 
   4   4  11        0.36       26.98     19.16 o 
   5   4  11        5.34        9.03     15.16 o 
  -7   5  11        1.58        6.14     12.25 o 
  -6   5  11        4.69       14.71     11.54 o 
  -5   5  11      132.20      118.34     19.75 o 
  -4   5  11      125.18      130.01     28.04 o 
  -3   5  11      576.01      657.94     40.05 o 
  -2   5  11        6.67       27.57     16.67 o 
  -1   5  11        0.67        9.92      9.20 o 
   0   5  11        7.08        9.91      8.31 o 
   1   5  11       94.73       97.64     12.95 o 
   2   5  11       21.82       40.28     11.33 o 
   3   5  11        2.27        1.69      7.45 o 
   4   5  11        4.02        3.80     13.32 o 
   5   5  11        0.15       31.04     18.66 o 
  -7   6  11        3.02        6.79     14.39 o 
  -6   6  11       10.12       -4.92     10.77 o 
  -5   6  11       23.72       26.49     13.65 o 
  -4   6  11        4.35        9.03     18.63 o 
  -3   6  11       12.73       23.41      8.17 o 
  -2   6  11       37.31       48.79      9.98 o 
  -1   6  11      239.36      241.30     18.88 o 
   0   6  11       23.85       38.20      9.65 o 
   1   6  11       60.77       78.41     11.95 o 
   2   6  11        2.62       12.63      8.39 o 
   3   6  11       15.29       18.89     13.20 o 
   4   6  11        0.30       14.35     13.89 o 
   5   6  11        1.81       14.57     16.18 o 
  -7   7  11        1.93        8.64     14.24 o 
  -6   7  11        0.82      -11.54     11.54 o 
  -5   7  11        1.05        2.50     12.30 o 
  -4   7  11      115.17       95.20     18.26 o 
  -3   7  11       95.87       97.99     11.84 o 
  -2   7  11       61.28       83.18     12.55 o 
  -1   7  11      155.17      157.91     15.51 o 
   0   7  11      103.38       93.91     13.34 o 
   1   7  11       30.30       31.48      9.25 o 
   2   7  11       93.99       81.45     15.12 o 
   3   7  11        2.20       14.79      9.75 o 
   4   7  11        0.19        5.39     12.86 o 
   5   7  11        5.56       34.41     18.37 o 
  -6   8  11        9.10        3.30     11.36 o 
  -5   8  11        8.55        9.82     12.55 o 
  -4   8  11       13.86        5.43     11.60 o 
  -3   8  11       78.99       81.75     15.36 o 
  -2   8  11        7.22       26.68     12.33 o 
  -1   8  11      456.73      483.61     33.54 o 
   0   8  11        1.48       10.94      7.05 o 
   1   8  11      312.56      332.82     26.81 o 
   2   8  11      115.57      121.36     16.36 o 
   3   8  11        5.00       13.76     10.59 o 
   4   8  11        7.56       30.42     17.25 o 
   5   8  11       19.94       54.52     38.10 o 
  -6   9  11        1.32       12.62     13.17 o 
  -5   9  11        1.64       -6.35     11.53 o 
  -4   9  11       46.76       36.48     16.27 o 
  -3   9  11       20.96       21.58     11.51 o 
  -2   9  11        0.75       15.79     11.15 o 
  -1   9  11        0.15        6.65      7.59 o 
   0   9  11        3.81       11.39      8.66 o 
   1   9  11       33.65       15.32      8.40 o 
   2   9  11       28.18       14.85      9.63 o 
   3   9  11       12.86       25.37     12.58 o 
   4   9  11       27.68       42.14     20.99 o 
  -6  10  11       24.65       24.86     17.17 o 
  -5  10  11       34.88       20.05     14.84 o 
  -4  10  11        2.64        7.66     11.10 o 
  -3  10  11        0.90      -11.62     12.42 o 
  -2  10  11      136.76      105.77     18.55 o 
  -1  10  11       55.77       89.44     14.07 o 
   0  10  11        4.50       -0.77     10.51 o 
   1  10  11        1.97       11.31     10.71 o 
   2  10  11        1.40       15.43     13.66 o 
   3  10  11        4.66        0.50      8.92 o 
   4  10  11        4.69        5.37     14.11 o 
  -6  11  11        0.27       21.02     23.72 o 
  -5  11  11       13.33      -11.89     14.57 o 
  -4  11  11        3.50       13.68     11.82 o 
  -3  11  11       24.00       18.71     11.64 o 
  -2  11  11       31.58       38.87     12.09 o 
  -1  11  11        5.16       15.87      9.98 o 
   0  11  11        2.12       14.75      8.22 o 
   1  11  11       34.94       45.92     14.50 o 
   2  11  11       66.61       65.20     15.99 o 
   3  11  11        0.28       18.32     13.45 o 
   4  11  11        3.82       12.46     21.59 o 
  -5  12  11        1.12       19.58     15.89 o 
  -4  12  11       11.01       22.51     20.53 o 
  -3  12  11        4.56        5.16     10.27 o 
  -2  12  11        3.62        5.95     12.72 o 
  -1  12  11       48.63       53.95     13.53 o 
   0  12  11       30.56       68.85     17.38 o 
   1  12  11       11.17        7.48     10.27 o 
   2  12  11       27.08       35.88     31.72 o 
   3  12  11        9.32       11.90     19.66 o 
   4  12  11        0.73       20.54     36.90 o 
  -5  13  11        0.61        0.42     13.31 o 
  -4  13  11        0.52       18.47     15.51 o 
  -3  13  11        2.68      -17.41     17.85 o 
  -2  13  11        3.76       10.77     12.04 o 
  -1  13  11        0.30       14.89      9.79 o 
   0  13  11        7.36        1.77     10.80 o 
   1  13  11        0.01      -10.64     12.16 o 
   2  13  11        7.24        6.09     12.30 o 
   3  13  11        4.24       -4.79     14.76 o 
  -5  14  11       11.50       30.08     19.17 o 
  -4  14  11        0.21        1.73     11.73 o 
  -3  14  11        2.79       16.75     15.88 o 
  -2  14  11        1.28       24.11     19.69 o 
  -1  14  11        0.75       11.23     11.74 o 
   0  14  11       10.79       20.73     14.29 o 
   1  14  11        4.92        7.13     13.85 o 
   2  14  11        1.06       21.79     17.63 o 
   3  14  11        0.66       -4.11     14.61 o 
  -4  15  11       29.80       31.78     18.24 o 
  -3  15  11        0.18        1.92     12.87 o 
  -2  15  11        4.21       17.72     15.75 o 
  -1  15  11        6.45       -7.38     12.31 o 
   0  15  11        5.97       11.34     13.27 o 
   1  15  11        2.31        5.05     12.85 o 
   2  15  11        2.52        5.37     18.29 o 
  -4  16  11       42.67       14.70     20.53 o 
  -3  16  11        5.22       12.03     14.72 o 
  -2  16  11        2.89       26.02     17.17 o 
  -1  16  11        0.08        2.51     16.81 o 
   0  16  11        0.93       23.80     21.13 o 
   1  16  11        6.29       26.25     16.89 o 
   2  16  11       13.68       -8.51     16.38 o 
  -3  17  11       25.58       37.43     22.42 o 
  -2  17  11        3.90       13.07     15.74 o 
  -1  17  11        6.02      -20.68     28.13 o 
   0  17  11       17.31      -15.84     21.77 o 
   1  17  11        0.88      -15.64     21.41 o 
  -1  18  11        7.60       12.43     26.59 o 
  -6   0  12        0.16        2.58     11.67 o 
  -4   0  12        7.52       29.42     10.68 o 
  -2   0  12      156.48      191.51     22.12 o 
   0   0  12        1.43       10.70      8.59 o 
   2   0  12       51.65       19.76     13.89 o 
   4   0  12        9.12       18.66     30.32 o 
  -7   1  12        8.70        7.56     17.52 o 
  -6   1  12       31.54       39.86     23.35 o 
  -5   1  12       51.50       29.76     11.02 o 
  -4   1  12        1.14        2.87      6.23 o 
  -3   1  12        1.36       10.69      7.80 o 
  -2   1  12        4.18       -3.07      6.52 o 
  -1   1  12      109.34      109.54     11.92 o 
   0   1  12       20.35       25.49      6.49 o 
   1   1  12       71.74       72.24      8.77 o 
   2   1  12       59.84       78.46     15.46 o 
   3   1  12        6.30       10.38     10.54 o 
   4   1  12        0.15       19.53     15.04 o 
   5   1  12        0.47       19.12     19.21 o 
  -7   2  12        0.87       34.96     23.62 o 
  -6   2  12        2.00       -1.51      8.68 o 
  -5   2  12        6.31       19.69      9.34 o 
  -4   2  12       16.69       20.07      7.25 o 
  -3   2  12        0.03        8.25      7.11 o 
  -2   2  12      131.19      138.85     14.84 o 
  -1   2  12       13.14       18.36      7.48 o 
   0   2  12      134.77      146.65     11.95 o 
   1   2  12        5.77        7.59      4.84 o 
   2   2  12       14.67       14.30      6.72 o 
   3   2  12        2.55        6.03     10.91 o 
   4   2  12        2.43      -12.88     14.38 o 
   5   2  12        6.97       22.01     18.33 o 
  -7   3  12       11.30        4.02     13.63 o 
  -6   3  12        1.58        2.21     10.15 o 
  -5   3  12       11.38       27.76     13.53 o 
  -4   3  12       11.94       15.60     10.54 o 
  -3   3  12       66.55       70.88     10.19 o 
  -2   3  12      165.46      156.59     13.71 o 
  -1   3  12       25.11       26.62      7.97 o 
   0   3  12        0.82        7.41      7.20 o 
   1   3  12        0.51        9.98     10.03 o 
   2   3  12       17.49       34.38     10.49 o 
   3   3  12       35.04       20.45     14.12 o 
   4   3  12        0.00       12.93     16.90 o 
   5   3  12        0.00        6.35     14.64 o 
  -7   4  12        0.49        4.83     15.24 o 
  -6   4  12        0.08        2.22      8.89 o 
  -5   4  12       12.92       11.82     13.98 o 
  -4   4  12        4.66       12.82     11.01 o 
  -3   4  12       18.56       28.37     11.13 o 
  -2   4  12        7.15       34.09     10.50 o 
  -1   4  12       18.04       -0.65      7.38 o 
   0   4  12       92.06       79.79      9.04 o 
   1   4  12      115.54      102.52     13.71 o 
   2   4  12        0.11       15.02      8.83 o 
   3   4  12        5.83       13.20     12.35 o 
   4   4  12        2.07        6.87     13.66 o 
   5   4  12        0.01       -3.12     15.96 o 
  -7   5  12        0.97        8.48     16.71 o 
  -6   5  12        0.14       -9.87     10.17 o 
  -5   5  12       14.78       37.78     14.22 o 
  -4   5  12       38.73       47.33     10.36 o 
  -3   5  12       25.65        1.89      6.31 o 
  -2   5  12      194.28      228.33     21.57 o 
  -1   5  12        0.01       -4.73      5.54 o 
   0   5  12        3.39       14.18     11.21 o 
   1   5  12       36.70       22.25     10.86 o 
   2   5  12      197.60      186.93     20.34 o 
   3   5  12        0.27       -3.93     13.96 o 
   4   5  12        1.07       25.06     15.81 o 
   5   5  12        0.17        0.89     33.31 o 
  -6   6  12        0.00      -12.68     12.68 o 
  -5   6  12        2.21        1.26      9.94 o 
  -4   6  12      116.89      124.71     20.23 o 
  -3   6  12        4.38        4.59      6.76 o 
  -2   6  12       36.98       32.82     16.86 o 
  -1   6  12       88.72       86.36     12.23 o 
   0   6  12      125.86      113.01     11.56 o 
   1   6  12       42.30       49.76     12.68 o 
   2   6  12       14.09       17.67     10.22 o 
   3   6  12        0.02        9.42     12.64 o 
   4   6  12        1.45        3.51     12.37 o 
  -6   7  12        1.52       -2.16     10.88 o 
  -5   7  12        0.23       19.70     14.65 o 
  -4   7  12        2.39        6.24     10.32 o 
  -3   7  12        0.40        5.64      5.90 o 
  -2   7  12       89.43       89.95     14.16 o 
  -1   7  12       15.02       16.86     10.28 o 
   0   7  12      103.26       72.17     10.91 o 
   1   7  12        0.02       -7.52      7.59 o 
   2   7  12        0.86       11.26      9.93 o 
   3   7  12        7.03        6.13      9.52 o 
   4   7  12        1.18      -11.80     14.31 o 
  -6   8  12        2.46       -0.61     11.74 o 
  -5   8  12        0.00       10.71     12.24 o 
  -4   8  12       12.05       -0.52     13.94 o 
  -3   8  12       50.76       42.90     13.73 o 
  -2   8  12      153.48      134.67     21.66 o 
  -1   8  12        1.53       14.33      9.80 o 
   0   8  12      116.58      109.98     14.41 o 
   1   8  12        0.68       -0.15      6.48 o 
   2   8  12       14.32       22.22     10.64 o 
   3   8  12        4.89       12.16     14.60 o 
   4   8  12        0.57      -16.37     16.37 o 
  -6   9  12        1.20       23.66     16.98 o 
  -5   9  12        0.77        4.16     13.85 o 
  -4   9  12        7.37       13.22     12.16 o 
  -3   9  12        0.20       27.21     12.51 o 
  -2   9  12        4.89       12.30      8.83 o 
  -1   9  12       40.65       32.88     11.09 o 
   0   9  12       69.60       54.55     17.39 o 
   1   9  12       30.63       38.57     14.24 o 
   2   9  12       58.66       56.64     14.02 o 
   3   9  12        3.03        3.66      9.23 o 
   4   9  12        0.33        8.46     14.97 o 
  -6  10  12       12.44       38.75     19.20 o 
  -5  10  12        2.54       17.48     14.75 o 
  -4  10  12        8.72       -0.16     14.97 o 
  -3  10  12        5.31       25.39     13.58 o 
  -2  10  12        0.11       20.65      9.57 o 
  -1  10  12       71.63       81.58     14.21 o 
   0  10  12       57.36       90.04     19.49 o 
   1  10  12       39.19       26.58     15.70 o 
   2  10  12        9.44        7.20     12.73 o 
   3  10  12        3.35       -9.02     11.46 o 
   4  10  12        4.97       12.59     19.26 o 
  -5  11  12        8.84      -12.62     15.82 o 
  -4  11  12       22.23       33.95     16.08 o 
  -3  11  12        0.06       -3.70     11.51 o 
  -2  11  12        0.02        2.41     11.13 o 
  -1  11  12       13.91       -3.75      8.40 o 
   0  11  12       40.87       29.55     14.58 o 
   1  11  12       46.34       50.20     17.08 o 
   2  11  12        5.39        5.51     11.33 o 
   3  11  12        2.55        4.57     12.57 o 
  -5  12  12        7.22      -16.49     16.63 o 
  -4  12  12        1.57       26.11     15.94 o 
  -3  12  12       18.33       14.72     12.23 o 
  -2  12  12       39.27       58.71     18.71 o 
  -1  12  12       64.15       68.61     19.83 o 
   0  12  12        0.06       16.77     13.69 o 
   1  12  12       21.11       54.47     18.61 o 
   2  12  12        2.02       11.28     13.18 o 
   3  12  12        0.84       11.85     17.30 o 
  -5  13  12        0.30        8.23     17.41 o 
  -4  13  12        0.12        3.82     12.56 o 
  -3  13  12        9.87        3.67     12.78 o 
  -2  13  12        2.18       19.06     12.73 o 
  -1  13  12        0.14        7.73     10.65 o 
   0  13  12        0.01        1.43     11.23 o 
   1  13  12        0.00       75.53     21.33 o 
   2  13  12       14.95        8.25     14.46 o 
   3  13  12        5.17       25.18     25.24 o 
  -4  14  12        3.98       14.62     16.88 o 
  -3  14  12        4.95       -6.16     12.95 o 
  -2  14  12        4.17       15.17     15.45 o 
  -1  14  12        1.99       -6.25     16.60 o 
   0  14  12        2.51      -10.17     13.57 o 
   1  14  12       19.78        3.62     18.57 o 
   2  14  12        0.03        3.77     14.24 o 
  -4  15  12        2.02       34.08     19.92 o 
  -3  15  12        4.03       19.86     17.25 o 
  -2  15  12        1.68       33.07     27.37 o 
  -1  15  12        8.24        3.12     15.95 o 
   0  15  12        1.83       21.19     15.17 o 
   1  15  12        0.93       26.34     18.10 o 
   2  15  12        0.44      -11.78     17.06 o 
  -3  16  12        0.43        0.49     15.02 o 
  -2  16  12        2.43      -20.95     20.95 o 
  -1  16  12        3.69       -2.36     18.04 o 
   0  16  12        0.14        6.25     21.70 o 
   1  16  12        0.44       10.48     20.88 o 
  -2  17  12        1.30       -5.35     19.10 o 
  -1  17  12        5.19       40.13     57.64 o 
   0  17  12       10.65       33.59     36.39 o 
  -7   0  13        1.23      -31.51     39.09 o 
  -5   0  13        2.77       29.42     11.21 o 
  -3   0  13        1.28        7.04      7.49 o 
  -1   0  13      183.38      174.32     21.84 o 
   1   0  13        0.02        5.11     14.56 o 
   3   0  13        1.62      -15.82     15.82 o 
  -7   1  13        3.33       20.93     24.13 o 
  -6   1  13        0.22       -1.61      7.95 o 
  -5   1  13        0.39       19.89      9.24 o 
  -4   1  13        0.32        0.95      5.88 o 
  -3   1  13       19.92       20.92      7.69 o 
  -2   1  13       10.65       48.00     21.32 o 
  -1   1  13        7.55       30.44     10.99 o 
   0   1  13      103.58       67.91     11.05 o 
   1   1  13       43.98       59.48     11.34 o 
   2   1  13       38.87       76.82     15.32 o 
   3   1  13       11.79       26.48     13.44 o 
   4   1  13        2.67        0.13     11.69 o 
  -7   2  13        0.43       43.99     42.29 o 
  -6   2  13        5.06        3.30     10.19 o 
  -5   2  13        0.68       13.24      9.36 o 
  -4   2  13       15.95        6.52      8.08 o 
  -3   2  13        3.62       17.61      6.79 o 
  -2   2  13        0.02        0.99      9.27 o 
  -1   2  13       26.51       27.03      8.06 o 
   0   2  13        1.08        3.17      5.22 o 
   1   2  13       44.25       39.11     12.23 o 
   2   2  13       17.54       42.32     14.00 o 
   3   2  13        5.39        1.93     10.48 o 
   4   2  13       29.65       34.35     17.60 o 
  -7   3  13        1.28       10.43     20.34 o 
  -6   3  13        0.00       10.57     27.03 o 
  -5   3  13        1.11        9.97     12.01 o 
  -4   3  13       85.41       99.76     14.15 o 
  -3   3  13       56.20       58.63     11.58 o 
  -2   3  13        0.01        9.81      7.75 o 
  -1   3  13        2.86       -0.65      6.00 o 
   0   3  13        0.29        6.46      5.43 o 
   1   3  13        6.18       10.03      7.43 o 
   2   3  13        2.94        5.20     12.60 o 
   3   3  13        3.53       15.05     14.06 o 
   4   3  13        5.26       -5.57     15.29 o 
  -6   4  13        0.18       16.45     12.42 o 
  -5   4  13       66.04       71.27     17.20 o 
  -4   4  13      185.44      181.27     19.64 o 
  -3   4  13        6.05       27.58      9.50 o 
  -2   4  13       41.71       68.76     13.11 o 
  -1   4  13       44.67       35.07      8.25 o 
   0   4  13      110.14      109.48     11.64 o 
   1   4  13       45.52       56.20     11.13 o 
   2   4  13       53.99       75.63     13.80 o 
   3   4  13        0.61        4.35     11.75 o 
   4   4  13        0.02        5.88     15.38 o 
  -6   5  13        0.40       22.65     13.46 o 
  -5   5  13       16.27       43.56     19.43 o 
  -4   5  13       49.89       68.74     18.24 o 
  -3   5  13      216.56      204.89     31.80 o 
  -2   5  13        2.32        2.81      7.62 o 
  -1   5  13       76.77       86.02     13.82 o 
   0   5  13        5.70        1.83      5.16 o 
   1   5  13       17.15        9.88     16.37 o 
   2   5  13       73.67       81.38     27.27 o 
   3   5  13       37.36       29.81     16.79 o 
   4   5  13        0.30       21.96     17.96 o 
  -6   6  13        0.38        5.55     13.26 o 
  -5   6  13        1.79       14.18     15.57 o 
  -4   6  13      199.96      207.39     28.47 o 
  -3   6  13        2.39        2.27     10.54 o 
  -2   6  13        0.35       27.63     12.19 o 
  -1   6  13       11.14        4.05      7.16 o 
   0   6  13       32.46       33.28      9.36 o 
   1   6  13        2.32       -6.20      7.50 o 
   2   6  13       51.98       34.28     17.78 o 
   3   6  13       10.76       25.45     15.55 o 
   4   6  13        2.55       -1.69     13.77 o 
  -6   7  13        0.05       18.78     14.88 o 
  -5   7  13        0.72        0.34     11.13 o 
  -4   7  13      128.15      161.40     25.20 o 
  -3   7  13       51.24       64.58     11.58 o 
  -2   7  13      123.54      128.07     18.04 o 
  -1   7  13        9.10       21.26     13.81 o 
   0   7  13       30.95       29.12     12.95 o 
   1   7  13       65.80       60.49     14.53 o 
   2   7  13        4.21       12.58     10.60 o 
   3   7  13        9.48       -2.21     11.77 o 
   4   7  13        2.82        3.72     15.22 o 
  -6   8  13        8.88       13.27     15.66 o 
  -5   8  13        3.30       10.30     14.22 o 
  -4   8  13        1.13       15.65     23.34 o 
  -3   8  13        0.02       47.45     21.15 o 
  -2   8  13      212.32      254.13     34.37 o 
  -1   8  13       10.02       19.36     15.66 o 
   0   8  13        2.97       11.93     12.95 o 
   1   8  13        0.09        2.88     10.24 o 
   2   8  13       12.36        3.13     10.79 o 
   3   8  13        3.50       12.88     16.24 o 
   4   8  13        0.44       -1.08     14.30 o 
  -6   9  13        0.01        5.52     14.08 o 
  -5   9  13        0.60       20.42     15.47 o 
  -4   9  13        1.33       21.61     14.25 o 
  -3   9  13       39.83       59.93     17.00 o 
  -2   9  13        0.07       16.97     14.22 o 
  -1   9  13       25.33       20.03      9.39 o 
   0   9  13        3.61       21.01     12.92 o 
   1   9  13        0.65       13.23     12.76 o 
   2   9  13        0.00        3.71     11.38 o 
   3   9  13        0.82        8.55     19.88 o 
  -5  10  13        6.69       -2.28     13.51 o 
  -4  10  13       11.63        8.98     16.92 o 
  -3  10  13        0.65        6.45     11.63 o 
  -2  10  13        1.60        7.49      8.91 o 
  -1  10  13        2.90        4.03      7.83 o 
   0  10  13       26.54       33.79     20.35 o 
   1  10  13       25.58       32.68     16.15 o 
   2  10  13       34.72       13.90     14.42 o 
   3  10  13        0.01      -11.11     17.84 o 
  -5  11  13        5.38       30.30     20.49 o 
  -4  11  13       12.51       13.08     16.87 o 
  -3  11  13        3.62       16.59     14.33 o 
  -2  11  13       10.44       15.75     14.67 o 
  -1  11  13       17.30       35.68     11.75 o 
   0  11  13       24.32       13.77     13.39 o 
   1  11  13       28.40       25.83     16.29 o 
   2  11  13       14.68        0.89     11.67 o 
   3  11  13        0.53       -1.42     14.72 o 
  -5  12  13        9.18       22.80     19.23 o 
  -4  12  13        1.89       -2.49     12.09 o 
  -3  12  13       10.00       20.39     15.41 o 
  -2  12  13       29.34       27.61     24.37 o 
  -1  12  13       44.77       40.28     22.13 o 
   0  12  13       11.00       31.28     15.82 o 
   1  12  13       16.43        9.78     14.84 o 
   2  12  13       18.76       12.55     20.79 o 
  -4  13  13        5.73        5.27     17.14 o 
  -3  13  13        3.88        7.20     15.31 o 
  -2  13  13       13.07       -4.84     12.93 o 
  -1  13  13        7.54       -5.25     16.21 o 
   0  13  13        5.02       22.24     15.44 o 
   1  13  13        4.97        8.30     15.09 o 
   2  13  13        0.44      -15.89     16.62 o 
  -4  14  13        0.59       38.04     21.34 o 
  -3  14  13       10.83        9.32     14.61 o 
  -2  14  13        6.01       -5.85     14.33 o 
  -1  14  13        2.39       -0.44     17.06 o 
   0  14  13        0.03       -4.72     13.39 o 
   1  14  13        5.42        5.65     14.89 o 
   2  14  13        1.05        5.20     16.24 o 
  -3  15  13        3.45       13.82     16.66 o 
  -2  15  13        0.51       11.69     18.66 o 
  -1  15  13        5.26       24.73     22.66 o 
   0  15  13        8.89       32.58     25.05 o 
   1  15  13        6.57        4.22     16.81 o 
  -2  16  13        5.94        4.87     17.25 o 
  -1  16  13        1.99       21.61     24.01 o 
   0  16  13        0.07       -3.09     25.83 o 
  -6   0  14        1.46        6.78     22.94 o 
  -4   0  14        3.84      -11.64     11.64 o 
  -2   0  14        3.79        1.77      9.54 o 
   0   0  14       34.62        9.88      9.38 o 
   2   0  14        6.98       24.57     19.27 o 
   4   0  14        4.05       17.18     23.00 o 
  -6   1  14       22.29       34.05     31.22 o 
  -5   1  14        0.65        4.42      8.91 o 
  -4   1  14        5.49        8.67      8.89 o 
  -3   1  14        0.83       -1.30      6.41 o 
  -2   1  14        4.50       -5.87      8.41 o 
  -1   1  14       13.70       21.30      7.53 o 
   0   1  14       62.84       53.42      9.18 o 
   1   1  14       16.33       22.35     18.71 o 
   2   1  14        4.49       24.34     12.43 o 
   3   1  14        0.23       -9.86     12.13 o 
   4   1  14        4.10        8.12     13.64 o 
  -6   2  14       10.53       -3.54     11.81 o 
  -5   2  14       19.29       21.96     19.38 o 
  -4   2  14       63.95       78.50     14.83 o 
  -3   2  14        0.31       -3.04     10.59 o 
  -2   2  14       43.62       58.86     11.12 o 
  -1   2  14       28.67       47.75      9.88 o 
   0   2  14       41.05       35.12     11.15 o 
   1   2  14       15.14        5.79      8.80 o 
   2   2  14       48.34       19.33     12.41 o 
   3   2  14        0.01       -0.64     11.00 o 
   4   2  14        0.03       23.72     17.67 o 
  -6   3  14        8.78       15.64     12.85 o 
  -5   3  14        2.68       -1.02      9.78 o 
  -4   3  14       21.00       29.48     11.24 o 
  -3   3  14       11.19       37.04     11.19 o 
  -2   3  14        0.07       -2.15     10.99 o 
  -1   3  14       51.87       71.49     11.04 o 
   0   3  14       57.97       71.99     10.11 o 
   1   3  14        0.32        0.45      9.51 o 
   2   3  14        9.43       11.41     11.80 o 
   3   3  14       13.74       18.90     17.18 o 
   4   3  14        0.30       10.27     16.25 o 
  -6   4  14        1.43       10.61     12.91 o 
  -5   4  14       13.64       18.64     15.12 o 
  -4   4  14        1.17       19.29     12.34 o 
  -3   4  14       35.68       56.93     12.44 o 
  -2   4  14        7.12       17.28     14.98 o 
  -1   4  14       32.76       49.05      9.06 o 
   0   4  14       71.20       61.16     10.37 o 
   1   4  14       11.27       12.41     12.57 o 
   2   4  14       10.14       10.87     12.09 o 
   3   4  14        3.57        8.59     13.69 o 
   4   4  14        0.13       15.70     18.11 o 
  -6   5  14        3.44       12.27     13.76 o 
  -5   5  14        0.06        1.58     18.34 o 
  -4   5  14       53.50       55.98     20.32 o 
  -3   5  14       32.65       37.99     11.76 o 
  -2   5  14      147.84      120.35     18.73 o 
  -1   5  14       10.26       22.43      9.74 o 
   0   5  14       13.63        9.33      7.50 o 
   1   5  14        7.41        7.49      8.08 o 
   2   5  14        0.07       21.90     13.78 o 
   3   5  14        0.53       -7.37     14.25 o 
   4   5  14        0.37      -10.31     18.71 o 
  -6   6  14        2.37       15.84     14.07 o 
  -5   6  14       45.97       40.90     17.74 o 
  -4   6  14        2.28       24.02     14.47 o 
  -3   6  14        3.35       22.57     10.52 o 
  -2   6  14        4.14       18.98     12.92 o 
  -1   6  14      149.50      140.19     18.73 o 
   0   6  14       24.06       21.79     10.73 o 
   1   6  14       20.06       14.42      9.44 o 
   2   6  14        1.47       -4.53     11.92 o 
   3   6  14        0.61       -1.38     18.08 o 
  -6   7  14        0.01       10.82     15.35 o 
  -5   7  14        5.14       25.71     17.06 o 
  -4   7  14        2.11        3.73     11.76 o 
  -3   7  14        0.01       -1.87     11.80 o 
  -2   7  14        3.41        2.25      8.99 o 
  -1   7  14      123.14       81.45     14.94 o 
   0   7  14       37.98       36.31     16.04 o 
   1   7  14        2.32        8.58     12.58 o 
   2   7  14        3.49        2.10      9.43 o 
   3   7  14        0.69       13.13     16.79 o 
  -6   8  14        3.99       36.71     24.56 o 
  -5   8  14        0.02       13.85     14.62 o 
  -4   8  14        6.56      -13.52     14.02 o 
  -3   8  14       10.18        1.19      9.81 o 
  -2   8  14        0.26       -7.05      9.36 o 
  -1   8  14       41.29       39.89     22.58 o 
   0   8  14        0.73        8.36     11.84 o 
   1   8  14        1.31       17.76     13.38 o 
   2   8  14        0.22       12.90     16.40 o 
   3   8  14        6.22       30.98     21.07 o 
  -5   9  14        8.14       40.56     19.54 o 
  -4   9  14       10.47       29.19     16.61 o 
  -3   9  14        9.91        9.37     12.34 o 
  -2   9  14        3.53       -1.86      8.77 o 
  -1   9  14       22.29       15.68      9.47 o 
   0   9  14        1.92       -2.95     11.08 o 
   1   9  14        0.10       15.65     13.76 o 
   2   9  14        4.39       14.35     16.16 o 
   3   9  14        1.39       -6.36     17.35 o 
  -5  10  14        9.83       35.57     21.34 o 
  -4  10  14        0.02      -16.15     16.15 o 
  -3  10  14        7.44       31.25     16.59 o 
  -2  10  14        6.52        6.80     12.91 o 
  -1  10  14        6.82       14.48     11.60 o 
   0  10  14        3.39       24.98     15.79 o 
   1  10  14       56.83       52.77     19.93 o 
   2  10  14        0.62       15.90     15.91 o 
   3  10  14        0.01       -1.57     15.68 o 
  -5  11  14        1.92        8.98     26.08 o 
  -4  11  14       15.69       34.15     21.50 o 
  -3  11  14       16.13        1.99     11.00 o 
  -2  11  14       14.01       18.40     14.60 o 
  -1  11  14        0.30       -9.66     10.68 o 
   0  11  14       28.59       18.80     15.72 o 
   1  11  14       40.20       37.28     18.91 o 
   2  11  14        0.00        6.96     15.27 o 
  -4  12  14       16.61       20.11     17.37 o 
  -3  12  14       10.24       41.85     32.03 o 
  -2  12  14        1.48       13.79     16.06 o 
  -1  12  14        9.63       23.99     14.02 o 
   0  12  14       31.36        1.85     13.02 o 
   1  12  14        3.45       33.07     19.88 o 
   2  12  14        7.41        4.77     17.38 o 
  -4  13  14        2.29       -0.76     13.59 o 
  -3  13  14        1.49        6.07     14.58 o 
  -2  13  14        1.04       -9.62     16.36 o 
  -1  13  14       20.49       20.80     22.82 o 
   0  13  14        0.21        2.70     14.16 o 
   1  13  14        0.48       12.86     20.96 o 
  -3  14  14        0.04       -2.07     16.26 o 
  -2  14  14        4.30       29.05     34.02 o 
  -1  14  14        3.48        1.61     17.47 o 
   0  14  14        5.40        9.82     20.31 o 
   1  14  14        0.52        3.94     18.38 o 
  -2  15  14        0.01       -6.03     17.34 o 
  -1  15  14        4.46        7.78     20.85 o 
  -5   0  15        4.29       27.56     18.89 o 
  -3   0  15        0.25       -7.40      9.57 o 
  -1   0  15       32.22       27.98     21.87 o 
   1   0  15        0.44       -2.37     14.86 o 
   3   0  15        3.14       11.62     20.89 o 
  -6   1  15        5.18       -8.98     19.43 o 
  -5   1  15        8.27       10.69     14.74 o 
  -4   1  15        5.24        7.40      9.24 o 
  -3   1  15       20.66       18.12     10.23 o 
  -2   1  15        6.11        2.96      7.20 o 
  -1   1  15        0.54        4.29      9.90 o 
   0   1  15        0.73        6.33      6.13 o 
   1   1  15        3.13       24.76     11.85 o 
   2   1  15        0.35        4.03     11.21 o 
   3   1  15        1.21        2.25     11.22 o 
  -6   2  15        2.43       69.01     50.86 o 
  -5   2  15        5.04        9.96     12.67 o 
  -4   2  15       32.37       34.35     16.31 o 
  -3   2  15      116.68      121.10     19.18 o 
  -2   2  15       17.73       20.42     10.56 o 
  -1   2  15        1.39       14.84      7.82 o 
   0   2  15       15.29       23.56      7.93 o 
   1   2  15        0.61       16.64     12.12 o 
   2   2  15        1.43        9.86     14.56 o 
   3   2  15        2.54        2.08     11.66 o 
  -6   3  15        0.59       -1.96     17.40 o 
  -5   3  15       18.49       19.31     14.20 o 
  -4   3  15        2.05       14.93     10.74 o 
  -3   3  15      147.25      206.55     24.89 o 
  -2   3  15        3.95        2.89      8.70 o 
  -1   3  15       43.54       40.36     14.02 o 
   0   3  15        0.00        4.82     11.54 o 
   1   3  15       28.25       13.89      8.35 o 
   2   3  15        3.99        9.54     11.83 o 
   3   3  15       11.91       39.08     26.75 o 
  -6   4  15        4.77        9.13     17.19 o 
  -5   4  15        8.59       -1.66     11.42 o 
  -4   4  15       21.59       15.47     11.94 o 
  -3   4  15        0.04        1.52      7.74 o 
  -2   4  15        0.64        9.52     10.88 o 
  -1   4  15       31.19       39.21     17.72 o 
   0   4  15        1.38       -4.34      9.20 o 
   1   4  15       10.32        9.59      9.05 o 
   2   4  15        5.71        3.16     11.20 o 
   3   4  15        0.00        4.84     13.32 o 
  -6   5  15        0.02      -11.59     15.39 o 
  -5   5  15        4.01        8.92     14.36 o 
  -4   5  15        0.07       11.46     13.19 o 
  -3   5  15        0.86        0.27     17.36 o 
  -2   5  15        0.09       -4.20      9.55 o 
  -1   5  15      145.36      178.73     24.63 o 
   0   5  15        6.29       23.40     12.84 o 
   1   5  15        4.42        7.47      9.18 o 
   2   5  15       26.72       17.14     14.17 o 
   3   5  15        4.71       -2.07     13.63 o 
  -5   6  15       16.82       -9.09     15.02 o 
  -4   6  15        7.61       16.39     14.63 o 
  -3   6  15       15.48       18.47     12.61 o 
  -2   6  15        3.93       -0.19      8.63 o 
  -1   6  15       16.35       12.32     10.09 o 
   0   6  15       18.42       14.08     11.99 o 
   1   6  15        0.18        5.98     10.70 o 
   2   6  15       30.68       60.81     22.19 o 
   3   6  15        0.12        2.38     14.76 o 
  -5   7  15       19.57        7.25     15.96 o 
  -4   7  15       60.08       61.62     24.07 o 
  -3   7  15       22.89       11.37     16.21 o 
  -2   7  15        3.25        1.88      8.83 o 
  -1   7  15       25.54       16.57     10.55 o 
   0   7  15        0.17       22.01     21.07 o 
   1   7  15        0.19        9.05     11.43 o 
   2   7  15        3.37        8.13     15.76 o 
   3   7  15        0.85       15.77     20.85 o 
  -5   8  15        0.02        4.93     14.82 o 
  -4   8  15        3.57       11.26     15.19 o 
  -3   8  15       42.35       70.82     21.38 o 
  -2   8  15       10.95        8.32     10.59 o 
  -1   8  15        0.09       -2.79     11.19 o 
   0   8  15       16.83       18.08     13.19 o 
   1   8  15        7.73       31.70     16.30 o 
   2   8  15        0.12       -3.98     15.92 o 
  -5   9  15        0.23        5.47     15.88 o 
  -4   9  15        2.50       15.66     15.49 o 
  -3   9  15       37.26       41.87     17.54 o 
  -2   9  15        5.44        3.84     15.12 o 
  -1   9  15       12.24       28.78     14.23 o 
   0   9  15        8.39       -0.85     12.21 o 
   1   9  15        5.36       34.45     17.02 o 
   2   9  15        1.62        8.82     17.60 o 
  -4  10  15       19.77       28.62     19.79 o 
  -3  10  15        1.10       23.75     15.40 o 
  -2  10  15        0.15        0.92     14.60 o 
  -1  10  15        1.32        1.28     10.90 o 
   0  10  15        0.13        4.14     15.58 o 
   1  10  15        0.06       -1.62     15.86 o 
   2  10  15        0.10       -9.22     19.64 o 
  -4  11  15        0.39        1.81     14.89 o 
  -3  11  15        1.07        6.12     13.53 o 
  -2  11  15        2.23        0.39     14.70 o 
  -1  11  15        9.21        7.28     13.36 o 
   0  11  15        0.26        9.03     17.14 o 
   1  11  15        2.47      -16.84     18.28 o 
  -4  12  15       45.54       62.09     25.23 o 
  -3  12  15        0.71       13.62     16.60 o 
  -2  12  15        0.17       -5.55     21.28 o 
  -1  12  15        0.28        8.69     18.67 o 
   0  12  15        9.43       15.39     16.95 o 
   1  12  15        3.62       15.36     18.26 o 
  -3  13  15        5.52       10.72     19.84 o 
  -2  13  15        5.66       29.04     22.36 o 
  -1  13  15        6.89       10.80     20.76 o 
   0  13  15        0.32       10.59     27.07 o 
  -1  14  15        5.04       46.31     36.95 o 
  -6   0  16        0.03       31.91     35.90 o 
  -4   0  16        0.04       24.33     31.32 o 
  -2   0  16        0.00        1.97     13.58 o 
   0   0  16       11.30        9.98     10.54 o 
   2   0  16        0.68       18.86     39.09 o 
  -6   1  16        4.61       -7.28     18.01 o 
  -5   1  16        0.85      -16.63     16.63 o 
  -4   1  16        0.10        4.45     13.24 o 
  -3   1  16        9.62       15.42     11.50 o 
  -2   1  16        0.05       20.49     13.23 o 
  -1   1  16        0.48        7.73      9.54 o 
   0   1  16       18.38       15.33      9.75 o 
   1   1  16       21.90       31.65     14.50 o 
   2   1  16        0.66       25.17     15.22 o 
   3   1  16        0.81       10.26     28.79 o 
  -5   2  16        0.84       18.24     18.15 o 
  -4   2  16       14.21       22.11     16.34 o 
  -3   2  16        4.98        8.08     10.64 o 
  -2   2  16        4.15       17.16     13.21 o 
  -1   2  16        2.23       17.22     12.95 o 
   0   2  16        0.01        9.48      9.78 o 
   1   2  16       41.63       15.70     13.03 o 
   2   2  16       16.03       25.54     16.99 o 
   3   2  16        0.98       -8.42     13.75 o 
  -5   3  16        9.69       20.86     18.32 o 
  -4   3  16        1.34        2.89     11.62 o 
  -3   3  16        1.12        2.07      9.45 o 
  -2   3  16        0.08       -5.47      9.95 o 
  -1   3  16       95.53       95.96     16.67 o 
   0   3  16        1.93       -2.16      8.28 o 
   1   3  16       36.81       33.00     19.72 o 
   2   3  16        4.72       14.43     14.19 o 
   3   3  16        0.52       10.25     17.91 o 
  -5   4  16        6.59       -1.40     16.37 o 
  -4   4  16       17.52       33.48     18.43 o 
  -3   4  16        2.68       28.57     12.38 o 
  -2   4  16        5.83        8.83     10.55 o 
  -1   4  16       10.40       31.87     12.19 o 
   0   4  16       22.32       18.40     14.24 o 
   1   4  16        1.76        7.23     13.79 o 
   2   4  16        2.76        8.78     13.01 o 
   3   4  16        1.79       18.44     19.95 o 
  -5   5  16        0.42       22.59     30.22 o 
  -4   5  16        0.20       15.64     15.48 o 
  -3   5  16        0.01       -2.81      9.45 o 
  -2   5  16       61.92       44.32     16.20 o 
  -1   5  16        1.14       11.97     11.21 o 
   0   5  16       11.23       -2.57     10.50 o 
   1   5  16        0.29        8.34     13.94 o 
   2   5  16        0.31       22.00     17.86 o 
  -5   6  16        0.86      -15.51     17.44 o 
  -4   6  16        1.83        5.07     16.18 o 
  -3   6  16        0.20       -8.50     10.50 o 
  -2   6  16        0.02       -7.10     10.20 o 
  -1   6  16        1.55        3.65     12.21 o 
   0   6  16       10.25       13.05     12.45 o 
   1   6  16       14.31       24.28     17.31 o 
   2   6  16        0.60       -5.46     15.52 o 
  -5   7  16        0.30      -13.24     19.57 o 
  -4   7  16        8.08       30.89     19.55 o 
  -3   7  16        1.27       20.84     16.84 o 
  -2   7  16       11.63       22.86     13.43 o 
  -1   7  16        0.46       17.47     13.29 o 
   0   7  16        1.29       12.41     14.15 o 
   1   7  16        2.38        9.71     13.33 o 
   2   7  16       10.38        5.57     17.30 o 
  -4   8  16       34.63       27.10     21.68 o 
  -3   8  16        0.87       -3.73     13.51 o 
  -2   8  16        3.68       13.35     12.40 o 
  -1   8  16       47.54       45.91     22.64 o 
   0   8  16        2.58       -6.63     12.84 o 
   1   8  16        1.68        3.37     12.63 o 
   2   8  16        0.60       14.96     19.03 o 
  -4   9  16        0.02        6.25     15.27 o 
  -3   9  16        3.76        0.60     12.23 o 
  -2   9  16        0.02       19.07     22.16 o 
  -1   9  16        0.17       -7.45     13.50 o 
   0   9  16        0.01       22.10     18.76 o 
   1   9  16       10.34       20.33     16.06 o 
  -4  10  16        0.00        2.20     17.27 o 
  -3  10  16       22.68       27.54     19.40 o 
  -2  10  16        0.01      -13.55     22.52 o 
  -1  10  16        0.03       -6.56     14.99 o 
   0  10  16        0.01       15.88     16.15 o 
   1  10  16        0.47        1.42     14.54 o 
  -3  11  16        2.08       11.28     17.16 o 
  -2  11  16        0.38       25.33     23.11 o 
  -1  11  16        0.06       -8.23     19.54 o 
   0  11  16        2.68        2.89     13.02 o 
  -2  12  16        0.95      -14.65     25.05 o 
  -1  12  16        3.12      -12.54     21.70 o 
   0  12  16        6.39       23.11     35.10 o 
  -5   0  17       20.96       19.75     34.51 o 
  -3   0  17        0.59      -20.27     20.27 o 
  -1   0  17        1.31        1.64     10.97 o 
   1   0  17        0.84      -21.31     21.31 o 
  -5   1  17        0.79        3.55     19.55 o 
  -4   1  17       71.90       79.30     24.82 o 
  -3   1  17       75.01       52.11     18.70 o 
  -2   1  17       11.85        8.90     11.79 o 
  -1   1  17        3.55       28.11     11.53 o 
   0   1  17        0.26       -2.78     12.25 o 
   1   1  17        0.00      -12.03     18.67 o 
   2   1  17        9.10       23.18     17.23 o 
  -5   2  17        0.19       19.88     27.89 o 
  -4   2  17       30.37       19.86     15.98 o 
  -3   2  17       18.09       21.11     13.84 o 
  -2   2  17        0.00       -1.71      9.50 o 
  -1   2  17        5.82       17.65     11.84 o 
   0   2  17       59.21       75.11     19.69 o 
   1   2  17        1.67       10.02     12.87 o 
   2   2  17       16.00       35.88     19.23 o 
  -5   3  17        0.94       11.67     19.45 o 
  -4   3  17        4.06       16.00     16.41 o 
  -3   3  17        0.02       -2.46      9.58 o 
  -2   3  17        1.36       -0.18      9.39 o 
  -1   3  17       38.36       45.88     17.36 o 
   0   3  17        4.97        2.34     13.29 o 
   1   3  17        4.04      -12.54     19.46 o 
   2   3  17        3.77       -0.82     18.12 o 
  -5   4  17        3.86      -13.35     19.21 o 
  -4   4  17        0.00        5.63     13.79 o 
  -3   4  17        0.10        2.35      9.54 o 
  -2   4  17       10.60       21.64     15.97 o 
  -1   4  17       15.54       -3.35     11.47 o 
   0   4  17       11.53        9.24     15.96 o 
   1   4  17        4.40       -1.61     13.75 o 
   2   4  17        2.58      127.07     77.48 o 
  -5   5  17        2.54       18.84     20.00 o 
  -4   5  17        0.00        4.52     22.31 o 
  -3   5  17        1.75        3.40     11.29 o 
  -2   5  17       11.57       69.45     36.03 o 
  -1   5  17        7.02       24.60     15.68 o 
   0   5  17        0.00        3.23     11.57 o 
   1   5  17        3.34       32.88     20.67 o 
   2   5  17        6.76       14.17     17.81 o 
  -4   6  17        1.04       27.78     18.82 o 
  -3   6  17        2.53       10.33     14.85 o 
  -2   6  17       11.03       21.49     12.81 o 
  -1   6  17        1.10       12.92     15.36 o 
   0   6  17        7.90       27.83     17.71 o 
   1   6  17        0.17       -1.63     16.18 o 
  -4   7  17        5.70        7.12     15.74 o 
  -3   7  17        2.14       -2.11     13.54 o 
  -2   7  17        0.48        3.37     14.09 o 
  -1   7  17        1.02        0.94     11.99 o 
   0   7  17        3.63       12.61     15.19 o 
   1   7  17        0.35       -6.62     16.00 o 
  -4   8  17        3.47        5.01     16.10 o 
  -3   8  17       37.23       76.89     27.29 o 
  -2   8  17        0.31       21.25     21.60 o 
  -1   8  17        8.93       -0.29     12.33 o 
   0   8  17        1.17       16.98     16.92 o 
   1   8  17        0.15        5.45     16.25 o 
  -3   9  17       12.71      -11.56     25.74 o 
  -2   9  17        2.64       18.80     22.52 o 
  -1   9  17        0.27        7.75     15.00 o 
   0   9  17        1.98       -7.11     15.90 o 
  -3  10  17        0.01       25.79     25.34 o 
  -2  10  17        4.46       20.20     22.93 o 
  -1  10  17        0.73       -9.40     24.42 o 
   0  10  17        0.16       18.15     18.48 o 
  -4   0  18       26.14       45.56     37.90 o 
  -2   0  18       10.03       10.01     16.49 o 
   0   0  18       62.49       51.91     28.46 o 
  -4   1  18        1.88       39.20     21.94 o 
  -3   1  18        2.86       21.86     15.29 o 
  -2   1  18        2.58      -10.89     13.43 o 
  -1   1  18        2.15        6.52     12.30 o 
   0   1  18       37.79       52.02     38.68 o 
   1   1  18        0.00       -9.56     17.12 o 
  -4   2  18        2.35       -1.26     15.19 o 
  -3   2  18        6.99       25.47     16.26 o 
  -2   2  18       32.19       49.41     18.01 o 
  -1   2  18        3.88        8.46     16.69 o 
   0   2  18        8.00       32.13     21.92 o 
   1   2  18       12.08       -9.58     16.81 o 
  -4   3  18        0.75       20.91     21.05 o 
  -3   3  18        0.73       37.84     18.78 o 
  -2   3  18        6.93       16.05     12.64 o 
  -1   3  18       11.26       40.81     16.59 o 
   0   3  18        1.53       26.73     21.11 o 
   1   3  18        1.04       -4.74     16.23 o 
  -4   4  18        0.49       11.49     20.16 o 
  -3   4  18        0.02       18.97     17.29 o 
  -2   4  18        3.09       15.82     15.00 o 
  -1   4  18        6.77       34.07     23.94 o 
   0   4  18        2.57       20.32     21.10 o 
   1   4  18        3.97      -12.27     17.07 o 
  -4   5  18        0.35       20.50     26.52 o 
  -3   5  18        0.87       -6.78     15.19 o 
  -2   5  18        0.00       32.34     19.45 o 
  -1   5  18        7.32       19.22     15.93 o 
   0   5  18        0.77        2.56     15.17 o 
   1   5  18        1.77       14.63     25.58 o 
  -3   6  18        2.67       37.89     19.57 o 
  -2   6  18        2.69        0.67     14.80 o 
  -1   6  18        1.27       17.06     16.74 o 
   0   6  18        6.93       11.01     23.27 o 
  -3   7  18        2.56       12.08     39.39 o 
  -2   7  18       18.65       -4.11     19.84 o 
  -1   7  18       11.03       13.25     17.26 o 
   0   7  18        0.00       -1.51     15.47 o 
  -2   8  18        1.83      -12.14     22.94 o 
  -1   8  18        0.44        9.28     16.76 o 
  -3   0  19       50.85      100.14     45.38 o 
  -1   0  19        1.97       38.69     42.88 o 
  -3   1  19        6.43       14.51     17.77 o 
  -2   1  19        6.26      -10.19     17.54 o 
  -1   1  19       24.20      -17.59     24.50 o 
   0   1  19        3.28       35.48     28.43 o 
  -3   2  19       23.20       19.87     17.84 o 
  -2   2  19        2.29      -17.02     17.02 o 
  -1   2  19       11.74       11.73     23.33 o 
   0   2  19        1.07       35.26     27.49 o 
  -3   3  19        1.81       24.05     23.47 o 
  -2   3  19        0.17      -19.65     19.76 o 
  -1   3  19        1.93      -17.19     25.66 o 
   0   3  19        2.43       23.94     25.25 o 
  -2   4  19        0.86        3.40     16.57 o 
  -1   4  19        1.56       -0.79     16.78 o 
  -2   5  19        0.00      -10.74     23.15 o 
  -1   5  19        4.35       10.97     34.71 o 
                                                 
